# Supplementary material for: Loss-of-function mutations in the melanocortin-2-receptor (mc2r) lead to skin hyperpigmentation in teleost fish
Source: Sci Rep. 2026 Feb 4;16:7261. doi: 10.1038/s41598-026-37998-7 (PMC12923660; doi:10.1038/s41598-026-37998-7)
Supplement: Supplementary file 1 — Supplementary Material 1 [file 41598_2026_37998_MOESM1_ESM.csv]

ID,"Description","GeneRatio","BgRatio","pvalue","p.adjust","qvalue","geneID","Count"
GO:0005506,"iron ion binding","19/575","224/20344",2.1822466228345e-05,0.00824678534202358,0.00824678534202358,"ENSDARG00000056029/ENSDARG00000068934/ENSDARG00000069463/ENSDARG00000098315/ENSDARG00000020054/ENSDARG00000045190/ENSDARG00000020143/ENSDARG00000043085/ENSDARG00000017982/ENSDARG00000002249/ENSDARG00000038996/ENSDARG00000069018/ENSDARG00000071475/ENSDARG00000102805/ENSDARG00000030265/EN…
GO:0008330,"protein tyrosine/threonine phosphatase activity","5/575","15/20344",4.20754354184876e-05,0.00824678534202358,0.00824678534202358,"ENSDARG00000094836/ENSDARG00000100515/ENSDARG00000098108/ENSDARG00000019307/ENSDARG00000009299",5
GO:0033550,"MAP kinase tyrosine phosphatase activity","5/575","15/20344",4.20754354184876e-05,0.00824678534202358,0.00824678534202358,"ENSDARG00000094836/ENSDARG00000100515/ENSDARG00000098108/ENSDARG00000019307/ENSDARG00000009299",5
GO:0017017,"MAP kinase tyrosine/serine/threonine phosphatase activity","5/575","20/20344",0.000193203113077364,0.0284008576223725,0.0284008576223725,"ENSDARG00000094836/ENSDARG00000100515/ENSDARG00000098108/ENSDARG00000019307/ENSDARG00000009299",5
GO:0016705,"oxidoreductase activity, acting on paired donors, with incorporation or reduction of molecular oxygen","18/575","256/20344",0.000381282642207394,0.0448388387235896,0.0448388387235896,"ENSDARG00000056029/ENSDARG00000068934/ENSDARG00000039077/ENSDARG00000098315/ENSDARG00000045190/ENSDARG00000018782/ENSDARG00000020143/ENSDARG00000026925/ENSDARG00000017982/ENSDARG00000002249/ENSDARG000000…
