# Supplementary material for: Loss-of-function mutations in the melanocortin-2-receptor (mc2r) lead to skin hyperpigmentation in teleost fish
Source: Sci Rep. 2026 Feb 4;16:7261. doi: 10.1038/s41598-026-37998-7 (PMC12923660; doi:10.1038/s41598-026-37998-7)
Supplement: Supplementary file 2 — Supplementary Material 2 [file 41598_2026_37998_MOESM2_ESM.csv]

	logFC	logCPM	PValue	FDR
ENSDARG00000101645	7.33745515538651	3.51630763230109	5.26028821770844e-45	1.00297915447047e-40
ENSDARG00000058299	-8.27886907619466	2.91168925250781	5.82620216760659e-34	5.55440983648774e-30
ENSDARG00000036588	-6.31239497903306	9.44622170595701	3.25800316201119e-22	2.07067820966891e-18
ENSDARG00000068127	9.4006813467416	1.35435576613023	1.1993351156579e-20	5.71693066256232e-17
ENSDARG00000045522	-9.50340740733462	1.46599819769999	4.24962003695009e-19	1.62055010489055e-15
ENSDARG00000090900	-3.00743220716168	8.3719420635574	3.51874843067283e-18	1.11819960546065e-14
ENSDARG00000043792	-8.51709365728714	2.36737498324051	5.24418519826287e-18	1.4284411310754e-14
ENSDARG00000040277	3.61330028745745	3.99322359058665	4.01925251583691e-17	9.57938596493279e-14
ENSDARG00000103091	9.58153944097673	1.52849475950825	7.24052072225482e-17	1.51458476087179e-13
ENSDARG00000076398	-9.23803526818687	1.21404037661314	7.94348749604969e-17	1.51458476087179e-13
ENSDARG00000111876	-8.61487758620167	0.630307953661815	1.17897922035788e-16	2.0435997085967e-13
ENSDARG00000094747	9.15668084075341	1.12174495798916	6.29177689734884e-16	9.99710917514587e-13
ENSDARG00000100188	-5.48624891534073	2.14230294607312	6.89226306223701e-16	1.01088292159749e-12
ENSDARG00000095013	-4.05297013338829	2.75218471878841	1.88758186122457e-15	2.43880024507629e-12
ENSDARG00000114577	3.22881831775062	3.93290817835481	1.91860301443039e-15	2.43880024507629e-12
ENSDARG00000090160	3.70314889916561	3.85704511753149	2.93614070936146e-15	3.49896218158718e-12
ENSDARG00000002401	-2.27141968416224	5.44950450821857	4.1511663911693e-15	4.56971588808677e-12
ENSDARG00000079347	2.39392802457636	5.15082942641533	4.31399202735417e-15	4.56971588808677e-12
ENSDARG00000102151	-8.23718031934249	0.284864481443928	1.0137657506588e-14	1.01734060883218e-11
ENSDARG00000096449	8.51026678040235	0.51404466188216	4.08383260158775e-14	3.89332181072369e-11
ENSDARG00000102395	8.4385301554516	0.446940979020314	7.2628434841733e-14	6.59431603393964e-11
ENSDARG00000098585	4.85963264707435	1.95346281815774	9.70578154690703e-14	8.41182439794892e-11
ENSDARG00000019341	-1.95552283391262	5.69589231461922	2.3646265478119e-13	1.96027540813607e-10
ENSDARG00000102215	4.0325073977159	4.60972830432821	9.04457337068894e-13	7.18553668578858e-10
ENSDARG00000029695	-2.43930551187863	3.72711039275184	2.17706208047766e-12	1.6604017075387e-09
ENSDARG00000063177	-2.70823483644626	5.32131983916047	2.56577060090488e-12	1.88159800182513e-09
ENSDARG00000086998	-6.80315575628761	1.97699343289022	3.69346043576694e-12	2.60826704180623e-09
ENSDARG00000016496	-2.18317574423513	4.51701309225178	5.63251880659955e-12	3.83554414590834e-09
ENSDARG00000104476	3.03369152645305	4.62968301639109	9.16870668545097e-12	6.02826656453427e-09
ENSDARG00000106212	-2.14877858419924	8.04838644514317	1.04969243982946e-11	6.67149525007612e-09
ENSDARG00000058672	3.46705211294228	5.70611747543928	1.11870510737431e-11	6.88075815558259e-09
ENSDARG00000116915	3.43573695785654	3.11133919781399	1.27882107151267e-11	7.40056136784385e-09
ENSDARG00000068478	2.17112518583308	4.70070034664144	1.28084399821077e-11	7.40056136784385e-09
ENSDARG00000103164	-3.32360473577867	5.71649473485512	2.02172907060268e-11	1.13377377027004e-08
ENSDARG00000112301	6.90790398084006	0.739532741970812	2.08642135688459e-11	1.13662274319196e-08
ENSDARG00000055760	-2.37861434240072	5.4017219860547	2.76877715019527e-11	1.46645205341036e-08
ENSDARG00000104258	-9.83234378390379	1.78528093446379	2.88061276369193e-11	1.48444982608957e-08
ENSDARG00000016290	-7.74685705748805	1.62067844858944	3.00151503651049e-11	1.50604966318804e-08
ENSDARG00000058873	4.07815838982046	2.23817629196117	3.18202545394619e-11	1.55568408539467e-08
ENSDARG00000037158	-2.50662437941375	5.0560291573596	3.50644095884939e-11	1.67143274405953e-08
ENSDARG00000087869	-2.18930367103607	4.02112710689868	4.28818671808588e-11	1.99421600374984e-08
ENSDARG00000087706	-5.35555518825113	1.25281741083453	4.90877077189591e-11	2.22846505494617e-08
ENSDARG00000035655	2.56451656058624	2.40362692836113	5.48343966804656e-11	2.43145916629404e-08
ENSDARG00000073718	2.8575818589631	3.07936217068976	6.24522604260465e-11	2.70631193078052e-08
ENSDARG00000112719	5.21428593278869	1.00261549618923	6.86989942726122e-11	2.91085271954644e-08
ENSDARG00000100075	1.95489836051725	4.6090774017455	7.21748768527951e-11	2.99164864554836e-08
ENSDARG00000104961	-7.63889805160028	-0.240890831022887	8.00268875206104e-11	3.24653758373506e-08
ENSDARG00000087597	3.94666602701054	4.09066227955628	1.03576635797931e-10	4.11436607241489e-08
ENSDARG00000092719	-4.93761343409749	2.01860927580788	1.33664157994607e-10	5.20117244996567e-08
ENSDARG00000059630	-1.92084509895679	4.78951361770151	1.48582485786255e-10	5.55582338501965e-08
ENSDARG00000056029	2.01945990278175	5.05109505166395	1.50639908184488e-10	5.55582338501965e-08
ENSDARG00000111465	4.81892554664207	0.388762814834394	1.51519807007406e-10	5.55582338501965e-08
ENSDARG00000103194	-4.16051533382905	0.925917124706879	1.59225509638613e-10	5.72821281562158e-08
ENSDARG00000030177	-1.81834606988628	4.85543999894422	2.15190790360759e-10	7.59822740705295e-08
ENSDARG00000017741	-2.2912628506254	7.62582008822935	2.42756783493139e-10	8.41571561975215e-08
ENSDARG00000024654	-2.44642589989755	4.11649232525076	2.77923739809109e-10	9.46280704810763e-08
ENSDARG00000087293	3.46352222617914	2.38559941146335	3.49332566925337e-10	1.16854807957288e-07
ENSDARG00000069282	3.01448081873612	3.32427868616347	4.29158426673625e-10	1.41082133127345e-07
ENSDARG00000101164	-1.76095752542939	5.15088788003026	4.80070486900785e-10	1.55144135148089e-07
ENSDARG00000078167	3.43776443042482	2.92451062809876	5.54641247430007e-10	1.76255744412466e-07
ENSDARG00000045999	-3.06393265478262	4.7134069072076	5.79452814769685e-10	1.81121751134649e-07
ENSDARG00000098452	3.25278214643473	2.00653800404376	6.67980242228792e-10	2.04892156146734e-07
ENSDARG00000012274	-2.77865566341089	5.31806985628335	6.76991967128769e-10	2.04892156146734e-07
ENSDARG00000056059	-1.83233076161924	4.25357743494837	7.96596281142151e-10	2.37323457695897e-07
ENSDARG00000090033	3.72587486401218	4.32658811516047	8.77577757202922e-10	2.57427309178279e-07
ENSDARG00000045989	-1.61782299490349	5.60980834843235	1.24232264817698e-09	3.58899483830159e-07
ENSDARG00000056160	-2.30471059710529	7.08701561699307	1.497400662602e-09	4.18703972001056e-07
ENSDARG00000105195	-2.44350556156522	3.88061496644528	1.50425377523604e-09	4.18703972001056e-07
ENSDARG00000105343	4.1346104426807	1.96043491821579	1.51521340893024e-09	4.18703972001056e-07
ENSDARG00000037954	1.69309014117551	4.47248296125401	1.55819413970356e-09	4.24429823738967e-07
ENSDARG00000060748	-2.03540507075732	4.37733584358743	1.87164741015881e-09	5.02629593936593e-07
ENSDARG00000076901	7.09291418157299	-0.732711768745078	1.97769248306478e-09	5.21839391262312e-07
ENSDARG00000038785	-3.18588422261041	6.43538635556591	2.04647725839179e-09	5.21839391262312e-07
ENSDARG00000100240	-5.71800636715322	-0.233952246958585	2.0508691989344e-09	5.21839391262312e-07
ENSDARG00000045843	-1.62506642702982	5.34543341259653	2.05265402762225e-09	5.21839391262312e-07
ENSDARG00000091235	3.24332611043923	2.39482039613005	2.54381580579966e-09	6.38196525910291e-07
ENSDARG00000053625	-3.8049352392316	1.79583134786585	2.66630490871756e-09	6.60239424604126e-07
ENSDARG00000005023	-1.65196881455504	5.23563545507738	2.73661146753639e-09	6.68961164763029e-07
ENSDARG00000068934	2.4980295626789	4.13423506003797	2.94169219595565e-09	7.09990444307422e-07
ENSDARG00000016733	-1.92425069456822	4.96193492255911	3.45813937584734e-09	8.24204293491014e-07
ENSDARG00000058556	-2.5543206497129	7.55442207305669	3.60552332474383e-09	8.48722385591243e-07
ENSDARG00000103038	-1.60051045360993	5.44967935232659	3.85020756750928e-09	8.95267166947553e-07
ENSDARG00000055639	-1.64015785807089	4.6325838123543	3.91111106730838e-09	8.98471743618903e-07
ENSDARG00000060252	-1.90184232390453	4.60479761138966	4.08482140008348e-09	9.27205828992758e-07
ENSDARG00000103281	-5.25962290816336	0.0706119477414892	4.62846586424066e-09	1.03824657215855e-06
ENSDARG00000069116	-2.28894973813583	4.42690043682614	5.23531707140781e-09	1.16071849535503e-06
ENSDARG00000033140	-2.23834226408869	3.46877184661978	5.4033191512937e-09	1.18419639376686e-06
ENSDARG00000040278	3.43484554009736	1.48094679620718	5.61137619865174e-09	1.21581943158742e-06
ENSDARG00000101520	-8.39939580153892	0.4378792415644	6.15303384363157e-09	1.31820108198341e-06
ENSDARG00000117625	-10.9092161272331	2.83152707014271	6.69360706945517e-09	1.41807784437002e-06
ENSDARG00000076830	-2.7511260977976	6.8651052049802	6.80070392958022e-09	1.42493430577259e-06
ENSDARG00000086752	-3.48455316295671	2.75780776579792	6.98268953440181e-09	1.44716240600477e-06
ENSDARG00000019774	1.64237498409914	3.84301991447177	7.56664789279386e-09	1.53371924137836e-06
ENSDARG00000074979	-1.61666279869951	5.50106396487722	7.59649825867955e-09	1.53371924137836e-06
ENSDARG00000110852	-7.07133732624937	-0.717462176365031	7.64164933817297e-09	1.53371924137836e-06
ENSDARG00000075963	9.43584573104263	10.7318263947619	8.03119749405149e-09	1.59511294394875e-06
ENSDARG00000089791	1.72899493732547	3.40882799711639	8.85290359989823e-09	1.74018879318824e-06
ENSDARG00000044402	-1.67001124021212	4.3623656050125	9.17299232215050e-09	1.7847086184331e-06
ENSDARG00000100673	7.87095943268471	-0.0682017483328251	9.6505644920477e-09	1.85865972898862e-06
ENSDARG00000038422	-1.81527220503593	4.59697012278452	9.86503422373366e-09	1.8809660754393e-06
ENSDARG00000094260	-7.16474991871768	-0.639274388602319	1.09391251834182e-08	2.05957630070203e-06
ENSDARG00000042533	1.51375473057475	6.0710853813662	1.10178204579434e-08	2.05957630070203e-06
ENSDARG00000104897	-3.83220756447531	1.88326733292747	1.13684763734476e-08	2.10449261177208e-06
ENSDARG00000100317	-1.64988631621443	4.65405409028418	1.27068767059426e-08	2.32963478992507e-06
ENSDARG00000099492	-5.20294780654755	0.0247757275950818	1.43264085866319e-08	2.57970677954741e-06
ENSDARG00000026322	-1.50221216786616	5.33408670833507	1.43414757765787e-08	2.57970677954741e-06
ENSDARG00000095099	7.08845073683799	-0.735588264408458	1.46964897251223e-08	2.60278474878084e-06
ENSDARG00000101010	-4.0381553724376	2.65122288534821	1.47427887380464e-08	2.60278474878084e-06
ENSDARG00000019274	1.91727407224035	4.47483294829483	1.59185667843417e-08	2.78458085208297e-06
ENSDARG00000077874	3.166049736306	4.05026467034901	1.67718855654606e-08	2.90717765524217e-06
ENSDARG00000102423	-3.11843393067516	4.95795653491003	1.75290525197923e-08	3.01104904860253e-06
ENSDARG00000099982	-2.85194603929093	0.77778795324716	1.82788904149828e-08	3.09175008832016e-06
ENSDARG00000015088	-2.44146419154922	5.57131948832108	1.85413392697441e-08	3.09175008832016e-06
ENSDARG00000005699	-1.45809566468336	5.86371060935859	1.86158826403141e-08	3.09175008832016e-06
ENSDARG00000030700	-1.77071477642791	4.99639364167694	1.8647467360194e-08	3.09175008832016e-06
ENSDARG00000016375	-2.24023504953461	4.94969344226226	1.97219903030497e-08	3.2417171474849e-06
ENSDARG00000098965	4.03001785620477	-0.0477963673876442	2.1128114307586e-08	3.41837417967079e-06
ENSDARG00000055075	1.64823728797953	6.54388043341087	2.11553025227437e-08	3.41837417967079e-06
ENSDARG00000113971	-8.01423103885643	0.0906024401993877	2.19260187307237e-08	3.51313780788831e-06
ENSDARG00000113896	3.11086778974141	2.85663902180549	2.26742254387816e-08	3.60274547034373e-06
ENSDARG00000074930	4.7318533648785	-0.0414579650774552	2.32954703037418e-08	3.65260688689975e-06
ENSDARG00000095132	2.82378225009739	2.21915036895246	2.33711669482231e-08	3.65260688689975e-06
ENSDARG00000104412	3.07250312684378	3.46873749789902	2.37786959674433e-08	3.6860845204166e-06
ENSDARG00000089626	-1.85380394829348	5.97931766232053	2.49904797255299e-08	3.84268933005387e-06
ENSDARG00000112386	4.75215440768883	-0.0175951272767586	2.55736395823498e-08	3.90090068733331e-06
ENSDARG00000033754	2.10717502207915	3.72374656700832	2.6748670210696e-08	4.04775313418524e-06
ENSDARG00000089853	3.69071234891595	1.60342052630867	2.98917318165401e-08	4.48776102792103e-06
ENSDARG00000013250	-1.75424831968156	6.26168882452039	3.11023199164839e-08	4.63303073318436e-06
ENSDARG00000003941	-2.19011363054929	5.14883077836762	3.26774015752954e-08	4.82992260338106e-06
ENSDARG00000056367	-2.4179141681179	3.30752390078216	3.55863144380354e-08	5.21941736453863e-06
ENSDARG00000031098	-1.52551232010611	4.41019366360274	3.64234166859848e-08	5.30141439657765e-06
ENSDARG00000101571	-4.72937613560372	0.6882240549948	3.82935294911265e-08	5.50568278353684e-06
ENSDARG00000094118	3.64423068693923	0.214070632833976	3.84043536062516e-08	5.50568278353684e-06
ENSDARG00000076439	-2.1952851014523	6.1658977333812	3.94656917820162e-08	5.61561451647539e-06
ENSDARG00000100556	1.75604774343039	3.99472222357532	4.41781561034145e-08	6.23959186980596e-06
ENSDARG00000003217	-1.57793117895025	4.24101910304269	5.01993275140439e-08	7.0378718949285e-06
ENSDARG00000046091	5.54819213883353	1.7646217532246	5.12257868728863e-08	7.12935823580528e-06
ENSDARG00000039077	1.93685206465932	3.25956102937754	5.18593708786909e-08	7.16523640973913e-06
ENSDARG00000110298	1.78658670691874	3.76388403363843	5.4013994487099e-08	7.40924340205408e-06
ENSDARG00000092546	-1.52253229940709	6.26260023868957	5.72378426091843e-08	7.79538532163798e-06
ENSDARG00000029510	-1.8518415770049	6.32369222640548	5.77226993014512e-08	7.80566459277141e-06
ENSDARG00000098785	-1.43418402586189	5.16072007183779	6.3413170493144e-08	8.47342038079507e-06
ENSDARG00000093831	-5.15014155037131	-0.699676031498478	6.35495418499866e-08	8.47342038079507e-06
ENSDARG00000018973	-1.42323366981983	5.74071477588756	6.44829575205613e-08	8.53817049336488e-06
ENSDARG00000038768	-1.68248724836694	5.40912323294627	6.66371076547827e-08	8.76254987347408e-06
ENSDARG00000069463	1.98271733725854	6.80438730370351	6.93263931747336e-08	9.01186266915301e-06
ENSDARG00000071566	-1.46196808580781	5.67255052298982	6.98407761030425e-08	9.01186266915301e-06
ENSDARG00000098315	1.70314183337976	5.26610586908432	6.99509977990583e-08	9.01186266915301e-06
ENSDARG00000088798	-2.69670395282637	1.85129681893664	7.07004337854534e-08	9.04728302676e-06
ENSDARG00000080006	-2.11670573983482	3.04615286230023	7.30165415100822e-08	9.28137597981825e-06
ENSDARG00000106998	-4.52212451899375	2.10988171332815	7.37866201482856e-08	9.31714891634014e-06
ENSDARG00000038505	-1.92154146334661	3.40626452113227	8.39407654909715e-08	1.04948039554292e-05
ENSDARG00000089887	1.98723371013462	3.81207132944211	8.42138252048394e-08	1.04948039554292e-05
ENSDARG00000039490	-2.30458468669216	6.99706766659532	8.66774667956774e-08	1.07316835025531e-05
ENSDARG00000092938	7.00839794797984	-0.802716295743697	8.93448610856687e-08	1.09905707504545e-05
ENSDARG00000036811	-1.39642329297891	4.94235346526799	9.16014153582062e-08	1.11959242733008e-05
ENSDARG00000002792	-1.40391782163294	6.10096801381023	9.32405183675777e-08	1.12862767651896e-05
ENSDARG00000098143	-6.70991580686022	-1.00492617479238	9.35245045838338e-08	1.12862767651896e-05
ENSDARG00000043818	2.09422019395973	3.93805550249624	9.47380252718533e-08	1.13608171563423e-05
ENSDARG00000043304	-1.56914987410743	5.60049423661005	9.54538236279589e-08	1.13751128444643e-05
ENSDARG00000004754	-2.26982427456384	6.31116709059586	9.96559117298397e-08	1.18021072605767e-05
ENSDARG00000037654	-2.44903495155347	3.97261547229948	1.15244861753163e-07	1.35640356731331e-05
ENSDARG00000035632	2.93874338350645	4.37661184811563	1.19186342311391e-07	1.39418772322165e-05
ENSDARG00000020454	-1.75843824274581	6.27406472705108	1.23043568158713e-07	1.43053153297694e-05
ENSDARG00000071460	1.88799150383141	3.0634817442089	1.2463823864847e-07	1.44028927049114e-05
ENSDARG00000010316	-1.93096440919421	5.8721888618936	1.27600734753867e-07	1.46564048768192e-05
ENSDARG00000100363	-1.49780902033381	4.64914281607537	1.29172855414632e-07	1.47481367316814e-05
ENSDARG00000058297	-1.48233769639288	4.75912657139998	1.48243376229653e-07	1.68247408010166e-05
ENSDARG00000098677	-4.91635123011462	1.75726018289755	1.496601755511e-07	1.68850329422061e-05
ENSDARG00000013004	-1.6593471009233	4.23381612432146	1.52828150896822e-07	1.7141025606763e-05
ENSDARG00000078283	-3.0909594197833	2.66254924597209	1.5624587204102e-07	1.74218715918487e-05
ENSDARG00000020311	-1.57317852377079	5.33380407991204	1.57661052276084e-07	1.74645109318218e-05
ENSDARG00000076718	-1.92006561566536	4.11703386276015	1.58460187297696e-07	1.74645109318218e-05
ENSDARG00000102343	-4.11734230986548	0.146026223997822	1.60816925324773e-07	1.76223926159049e-05
ENSDARG00000095362	-6.63497145731107	-1.06200131765919	1.67132370942794e-07	1.81339422458344e-05
ENSDARG00000012199	-1.64099491639269	5.99478163564014	1.67387309763825e-07	1.81339422458344e-05
ENSDARG00000033376	-2.13719848242077	3.32306795846951	1.68563944313352e-07	1.81582413910886e-05
ENSDARG00000043281	2.34887596419844	2.59681563120799	1.83569761957836e-07	1.95628529591122e-05
ENSDARG00000103584	-3.97922059738739	0.613993777400731	1.83655041678349e-07	1.95628529591122e-05
ENSDARG00000070480	-2.65060814286322	7.68871258471243	1.86802886060473e-07	1.97876146028613e-05
ENSDARG00000040566	1.96857790971243	2.68945610390484	1.96832744307577e-07	2.07348615232739e-05
ENSDARG00000111606	9.41185576648842	4.43290312692966	1.98522995401849e-07	2.07980107325663e-05
ENSDARG00000086881	4.61218899984008	6.72791320744425	2.01071491273288e-07	2.09498913885671e-05
ENSDARG00000039424	-1.50703277292063	4.00766667655713	2.13090571902211e-07	2.19967378596116e-05
ENSDARG00000002830	-1.52786670219478	3.77599789752578	2.13426155348411e-07	2.19967378596116e-05
ENSDARG00000094857	1.69352562235338	4.15919763941632	2.15579395331449e-07	2.20992060794879e-05
ENSDARG00000011661	-1.75631648588153	4.00106245227367	2.48358301160347e-07	2.53232498835526e-05
ENSDARG00000093931	1.72072762362146	3.99476740535796	2.52243611476796e-07	2.55826007448302e-05
ENSDARG00000018418	4.18496752885866	0.508923232401979	2.60627560852616e-07	2.62930460464382e-05
ENSDARG00000013776	-1.57141214474626	5.06206554084905	2.66399684643027e-07	2.67339094057294e-05
ENSDARG00000079257	-2.03918554251924	3.82621208123635	2.72778676256977e-07	2.72307383256115e-05
ENSDARG00000078622	-5.57319711404824	-0.347224607914167	2.77368608359353e-07	2.75447252895197e-05
ENSDARG00000017953	-1.5949567753042	3.55158567786987	3.02400188864027e-07	2.98749450832664e-05
ENSDARG00000078280	-2.60667776470869	4.32128165329789	3.08106090818227e-07	3.0281746565109e-05
ENSDARG00000052536	-1.41107036035025	6.54238948499534	3.11377825955116e-07	3.04463641409549e-05
ENSDARG00000062518	1.6486154837752	3.89375105465804	3.24757689427905e-07	3.1461112201583e-05
ENSDARG00000014340	-2.42879202141478	5.7409833978975	3.25055808659561e-07	3.1461112201583e-05
ENSDARG00000090337	-2.76247937290774	4.75218938980325	3.26743612905861e-07	3.14647498347276e-05
ENSDARG00000057465	-1.3175813229136	5.04010799345881	3.43101562275174e-07	3.28739572256319e-05
ENSDARG00000020377	-1.69759026108974	7.10410623074828	3.4656437522035e-07	3.29589426340494e-05
ENSDARG00000013274	-1.38227507294204	4.60816393696963	3.47445716129645e-07	3.29589426340494e-05
ENSDARG00000045676	-1.59923956584216	4.40754225773402	3.60449143753696e-07	3.40231872472857e-05
ENSDARG00000011597	-1.58812377141225	5.52245483865409	3.65593786360454e-07	3.43388015986935e-05
ENSDARG00000069706	-2.47150658540315	2.92775650312088	3.71421106068738e-07	3.47151285755521e-05
ENSDARG00000087289	-1.60501965047863	5.48832788214308	3.82719445051671e-07	3.55966422380498e-05
ENSDARG00000078159	2.021421460926	2.58526461703632	3.86761513847129e-07	3.57979698277825e-05
ENSDARG00000099148	-1.55112961951895	6.89354471794948	3.91858878711572e-07	3.6094556716877e-05
ENSDARG00000098334	-2.31608866649366	1.78003406672811	4.08267174940366e-07	3.74251453105191e-05
ENSDARG00000037846	-1.37323855634671	5.89321802369901	4.15181797178423e-07	3.78768963004832e-05
ENSDARG00000075143	-1.96295157374689	3.52205286293956	4.2319629408569e-07	3.84242082825326e-05
ENSDARG00000110637	3.84194492194979	1.81539991646535	4.2815775994949e-07	3.86265746215519e-05
ENSDARG00000039299	1.53294049358311	3.50863606885197	4.29476782911261e-07	3.86265746215519e-05
ENSDARG00000092947	-3.73600477136556	0.547006358230095	4.35438260549264e-07	3.89788794079475e-05
ENSDARG00000014770	-1.41955766832497	6.32808042780536	4.438538275036e-07	3.95465463972483e-05
ENSDARG00000058828	-2.11689480564287	2.94927903886044	4.52047491862823e-07	4.00892536155742e-05
ENSDARG00000008237	-1.51358476182556	6.74334013878907	4.58064527541429e-07	4.03930418636742e-05
ENSDARG00000067613	-2.00929313334079	3.00663943604136	4.59709974532821e-07	4.03930418636742e-05
ENSDARG00000023160	-1.69790001133396	3.93423184863769	5.09659344381012e-07	4.45764895381319e-05
ENSDARG00000057751	2.71905247050339	1.3521161690027	5.13911805350394e-07	4.47431798749588e-05
ENSDARG00000022340	-1.51838158524461	4.40725366242773	5.24474603782845e-07	4.54552603196705e-05
ENSDARG00000079402	2.28427956762815	5.42571569594381	5.34418765549364e-07	4.59559511190597e-05
ENSDARG00000019025	2.05596342930392	4.51537774337693	5.35072174355235e-07	4.59559511190597e-05
ENSDARG00000117342	1.98615507422626	2.10851853639544	5.37537812811599e-07	4.59606882371245e-05
ENSDARG00000040326	-1.68944817248806	3.74630960452733	5.61250292446623e-07	4.75622193726902e-05
ENSDARG00000105271	-1.82733795215928	4.39405109039421	5.61257636694566e-07	4.75622193726902e-05
ENSDARG00000005134	-1.27998290015761	5.5495376021246	5.6830622899012e-07	4.79464374697107e-05
ENSDARG00000002659	-1.46886704397437	6.84618690490015	5.79855644252178e-07	4.8705319687032e-05
ENSDARG00000020054	1.43403162744756	4.74386718420113	5.87720241948396e-07	4.91493940931143e-05
ENSDARG00000012234	-1.48597254493491	5.34339052981171	6.06584940468879e-07	5.05054806110049e-05
ENSDARG00000096508	-5.36976108423422	4.34139362965857	6.09993773078356e-07	5.05684837881957e-05
ENSDARG00000100773	-1.55353893324292	4.05464559573047	6.15827398648125e-07	5.08310866234797e-05
ENSDARG00000077760	-2.17399878062569	3.35183123818005	6.26304127842113e-07	5.14730207136447e-05
ENSDARG00000031683	6.53601988740045	8.22630360907332	6.4249841906558e-07	5.23820853012501e-05
ENSDARG00000036060	-2.26506355823851	3.52137603948536	6.43568655811817e-07	5.23820853012501e-05
ENSDARG00000079605	-1.82004089153008	4.57070395940435	6.45607072208201e-07	5.23820853012501e-05
ENSDARG00000104303	-4.27655211192405	-0.739019549593693	6.88045249833597e-07	5.55888083838016e-05
ENSDARG00000016484	-1.96818752613239	6.14216198838084	7.24658653247198e-07	5.8299858824744e-05
ENSDARG00000069066	-1.38343198951826	5.86558285738499	7.48599263764546e-07	5.99728662277252e-05
ENSDARG00000079752	1.49589433940644	5.5093210755721	7.60753539862036e-07	6.06915805211274e-05
ENSDARG00000100504	3.51963455969496	4.4174487240084	7.71762893427614e-07	6.13133462041013e-05
ENSDARG00000005629	2.29407045461922	4.0875044367291	7.76664389409974e-07	6.13956097193055e-05
ENSDARG00000060862	1.26176141400239	4.10877630605428	7.79238346466247e-07	6.13956097193055e-05
ENSDARG00000098646	-2.02741232230618	5.7533466874655	7.88566194319842e-07	6.18748626629482e-05
ENSDARG00000060484	-2.49134051863384	3.84212447673125	7.9282152978942e-07	6.19538037233397e-05
ENSDARG00000053279	1.42996272043751	4.71735820948034	8.0385053381145e-07	6.25592576660527e-05
ENSDARG00000027572	1.50461208991062	4.02075572712969	8.07791531177068e-07	6.26063856397372e-05
ENSDARG00000020258	-1.41008989821655	6.25555854560322	8.11023089789432e-07	6.26063856397372e-05
ENSDARG00000059308	-1.96713599295088	3.57896823400886	8.14411379194036e-07	6.26144426092447e-05
ENSDARG00000078729	1.53549096486648	3.44341981198939	8.49982742759459e-07	6.50868311493759e-05
ENSDARG00000063624	-1.5729160520302	4.98687291586751	8.75920323335978e-07	6.66621172326529e-05
ENSDARG00000032405	-1.90690949373822	7.14313298403863	8.77547145612622e-07	6.66621172326529e-05
ENSDARG00000030125	1.46528279051372	4.25213952217149	9.07502151532553e-07	6.86640616002825e-05
ENSDARG00000079553	2.70553638783047	3.65153510349824	9.23707549772998e-07	6.96139598874377e-05
ENSDARG00000074807	-1.40749722324994	4.96722541960873	9.41904449464155e-07	7.07058745587915e-05
ENSDARG00000022232	-1.72484769312581	4.76381120812091	9.69559673293342e-07	7.24964481987614e-05
ENSDARG00000107283	2.61794518606251	1.00821472522966	9.79622936497785e-07	7.29627755086065e-05
ENSDARG00000097959	-1.82763836565869	9.54483373403289	9.91336178717155e-07	7.35478868466926e-05
ENSDARG00000057929	-1.45893665559995	3.41530782768399	1.09150820525271e-06	8.06389707777201e-05
ENSDARG00000034086	-1.909221765742	4.29215093234086	1.09537386224521e-06	8.06389707777201e-05
ENSDARG00000088663	-1.2602701511931	4.57693869911954	1.10103901741179e-06	8.07442728653485e-05
ENSDARG00000079352	-1.53981475928314	3.85490270319242	1.12643675942898e-06	8.22903053334575e-05
ENSDARG00000101351	3.33760004252696	3.15347034631012	1.13163588102779e-06	8.23545852807516e-05
ENSDARG00000007216	-1.7439440130976	6.83179558456034	1.15576055017677e-06	8.37904426244126e-05
ENSDARG00000016903	-1.32617939288819	5.76127020745491	1.19934088866652e-06	8.66205785007744e-05
ENSDARG00000018178	-1.62041077594657	4.80658699228347	1.22410263199608e-06	8.79655190871814e-05
ENSDARG00000104129	-2.6988069186254	1.62615817834108	1.22718980842242e-06	8.79655190871814e-05
ENSDARG00000087779	-1.21660973400594	5.2543920252384	1.24112422414733e-06	8.86311445011877e-05
ENSDARG00000043357	-1.36970832067966	4.20099234091919	1.2557574139708e-06	8.93415172096315e-05
ENSDARG00000002947	-1.2349105599204	4.29489166214581	1.2671298462115e-06	8.98154824450357e-05
ENSDARG00000019810	-1.29628522271141	6.00940254535706	1.28762462298409e-06	9.09301432831023e-05
ENSDARG00000070266	1.51871691979589	5.46622331977767	1.32681842763178e-06	9.33522028031558e-05
ENSDARG00000069196	2.30384340241801	1.91704546001958	1.35631145649532e-06	9.50764358124865e-05
ENSDARG00000025218	-1.71394785696239	6.14134001064531	1.37878816143743e-06	9.62979995389284e-05
ENSDARG00000100555	-1.44321855885184	3.53959343159656	1.44155677664946e-06	9.9994766158113e-05
ENSDARG00000044090	-1.3944555106481	4.88894875929049	1.44220699079462e-06	9.9994766158113e-05
ENSDARG00000028816	-1.18059655196104	5.21216889215446	1.45312824818217e-06	0.000100386943145251
ENSDARG00000097155	-2.0936420997821	1.65516904238435	1.48670527063186e-06	0.000102335773989667
ENSDARG00000016753	-1.3164710932649	5.21438989748159	1.51634030740749e-06	0.000104000218134312
ENSDARG00000036005	-1.48921948220893	4.38306453907765	1.52702547710776e-06	0.000104357687354888
ENSDARG00000044809	-1.45595924376158	5.42232028318	1.59398018093511e-06	0.00010854435753532
ENSDARG00000029071	-2.48727366632317	2.99443127108826	1.62685573338176e-06	0.000110388819460463
ENSDARG00000097234	6.39004326226512	4.57406489816623	1.66575328380912e-06	0.000112627368306342
ENSDARG00000036386	-1.73136234683434	4.21870325207334	1.69353183296079e-06	0.000114100959219305
ENSDARG00000114245	1.84332327941348	5.32725360291169	1.77692023599779e-06	0.000118878405747061
ENSDARG00000012295	-1.86350090089332	3.53161331929862	1.77886517694422e-06	0.000118878405747061
ENSDARG00000074036	2.10138477018571	2.18254126806804	1.78314491234381e-06	0.000118878405747061
ENSDARG00000099233	-3.06642203356077	2.31790458372498	1.82005936136641e-06	0.000120916626631266
ENSDARG00000005254	-1.39979119032794	6.98033007308009	1.89080103568759e-06	0.000124791240280876
ENSDARG00000091932	-1.15624478394589	5.56689439357397	1.89147052190555e-06	0.000124791240280876
ENSDARG00000012563	-1.80855799385703	3.34231084756781	1.9066550318158e-06	0.000125359281005627
ENSDARG00000099195	3.27617356161937	6.14512139811145	1.96126331461686e-06	0.000128165897113894
ENSDARG00000068969	-1.21736517352149	4.65122460940974	1.96278606793187e-06	0.000128165897113894
ENSDARG00000042544	-1.98605443770315	5.1497442994429	2.02574278665691e-06	0.000131825384686646
ENSDARG00000024317	-1.19227401716976	4.71242574611136	2.05619620029875e-06	0.000133352016840464
ENSDARG00000020645	-1.33918012399095	5.08360289891387	2.06614840782232e-06	0.0001335432260744
ENSDARG00000077372	-1.44084638599203	6.46331564082482	2.07800774151364e-06	0.000133855991917029
ENSDARG00000042876	-1.51205954047858	7.11308352840568	2.08978369567094e-06	0.000134157469590548
ENSDARG00000040064	-2.31256691219151	4.11584223778748	2.09676015828308e-06	0.000134157469590548
ENSDARG00000018107	-1.44565687943969	4.11773507847124	2.10884299979057e-06	0.000134479295909722
ENSDARG00000086848	-1.87321965059472	3.87523622496	2.13171092555905e-06	0.000135484440725448
ENSDARG00000069044	-1.2908209038154	5.06292881802008	2.18335719412899e-06	0.000138305885782251
ENSDARG00000054378	1.9741721731052	1.9181009858533	2.2322950166334e-06	0.000140937645967381
ENSDARG00000100491	2.44337228791744	0.745728036192266	2.31801618647238e-06	0.000145866714942141
ENSDARG00000101885	-3.92243615105026	-0.596099366866009	2.35258125799429e-06	0.000147554825151898
ENSDARG00000039142	-1.64823529120924	7.28452654024528	2.40294213329501e-06	0.000149357002875019
ENSDARG00000063525	-1.27786783570348	5.09205096136995	2.40557182253297e-06	0.000149357002875019
ENSDARG00000097576	-4.41053992527298	0.120658755068875	2.4079423705056e-06	0.000149357002875019
ENSDARG00000003820	-1.922381209522	6.60126231279035	2.4126478672841e-06	0.000149357002875019
ENSDARG00000075178	-1.45073084940216	5.42127715236787	2.42595069083499e-06	0.000149433445964402
ENSDARG00000036190	-1.58094286855566	3.54109647957928	2.42955725856006e-06	0.000149433445964402
ENSDARG00000099870	2.33032195784157	3.50443666597338	2.45479173092536e-06	0.000150500044802424
ENSDARG00000117545	2.31415564972891	1.72071478852321	2.47625601042329e-06	0.000150898786599376
ENSDARG00000069710	2.69547428065676	3.91089573233181	2.4771238372898e-06	0.000150898786599376
ENSDARG00000056167	-1.45483710545057	5.46713862774567	2.4895225416367e-06	0.000151171102870659
ENSDARG00000039345	-1.4218864681931	5.41615891100185	2.54337893591758e-06	0.000153951130702034
ENSDARG00000078114	-1.5996383259758	5.14564845931469	2.65449171875022e-06	0.000160168334181679
ENSDARG00000013526	1.34154010988157	5.49213647112795	2.69194999844613e-06	0.000161916121830828
ENSDARG00000011466	-1.50263922719764	3.00993668193567	2.73628323040753e-06	0.000163685188827864
ENSDARG00000074442	1.42877501693791	4.05693081961481	2.73853124435353e-06	0.000163685188827864
ENSDARG00000101886	-1.33215569473243	5.43531659656537	2.78900211218771e-06	0.000166180947728385
ENSDARG00000093561	3.40215356770708	0.144811581217956	2.80227627742915e-06	0.000166451718946236
ENSDARG00000054606	-1.65091227360194	3.09812628155841	2.81746671978331e-06	0.00016683427933574
ENSDARG00000002956	-2.0894730549396	3.60938657848222	2.83679193716431e-06	0.000167458550668458
ENSDARG00000041294	1.1899349208171	5.82686044222864	2.85547571857762e-06	0.000168041220759628
ENSDARG00000092778	-3.31889088164118	5.08048939591265	2.87884189072206e-06	0.000168895010247377
ENSDARG00000058732	1.56260331064901	4.1013875376725	2.91724603714097e-06	0.000170623098742843
ENSDARG00000036162	-1.62190332655026	8.21646876055979	3.00122896329727e-06	0.000174955971597163
ENSDARG00000003517	-1.78849524366219	4.11213510844068	3.00967948203018e-06	0.000174955971597163
ENSDARG00000015290	-1.20743788486384	5.02151395769554	3.06950800391488e-06	0.000177891517053632
ENSDARG00000094418	2.74415269112206	1.09182661081401	3.08582060053824e-06	0.000178014656972352
ENSDARG00000092976	1.78719278208044	2.92106536019096	3.09030531587814e-06	0.000178014656972352
ENSDARG00000056803	-1.41584759502501	6.20581495501433	3.1091678502615e-06	0.000178049305306292
ENSDARG00000094752	1.42602737379316	5.64620587790796	3.11992859984902e-06	0.000178049305306292
ENSDARG00000102765	-1.37306440728252	4.50113460944998	3.13238761749063e-06	0.000178049305306292
ENSDARG00000092115	-2.18585946231878	8.5593201405908	3.13486766047025e-06	0.000178049305306292
ENSDARG00000001557	-1.92280900063766	4.52807549960163	3.13759724041088e-06	0.000178049305306292
ENSDARG00000076844	1.45992090473545	5.24293494076796	3.19792561454869e-06	0.000180830275169619
ENSDARG00000113899	-1.1682075878237	5.53426267926306	3.2055715638187e-06	0.000180830275169619
ENSDARG00000036291	-1.28510546715083	4.53157951826921	3.28338943867307e-06	0.000184673706274866
ENSDARG00000035913	-1.98356353717896	5.89760224651616	3.33212757587112e-06	0.000186863754379808
ENSDARG00000071203	-1.39734052599128	4.78141416543699	3.38507376038958e-06	0.000189276250408645
ENSDARG00000090548	-1.30415263593747	5.29965063881255	3.40701576909126e-06	0.000189946110144044
ENSDARG00000079340	-3.24002456764911	0.388647298690789	3.43841658645587e-06	0.000191137868961965
ENSDARG00000077364	-1.16498071920631	4.23872238043321	3.48644258479857e-06	0.000193244188268472
ENSDARG00000055118	-2.29480816143435	5.06938393342577	3.53674384910632e-06	0.000194467736616846
ENSDARG00000039750	-1.41477084754068	3.59562952890606	3.5372168939414e-06	0.000194467736616846
ENSDARG00000068732	1.64506830661935	4.26361783778249	3.53911494236353e-06	0.000194467736616846
ENSDARG00000093044	1.78557071932256	3.13853392884679	3.67829321329416e-06	0.000201534530741034
ENSDARG00000074849	-1.30506975590833	6.52144023134738	3.69484442064271e-06	0.000201704703153821
ENSDARG00000052263	-1.31926008222274	4.52827818453278	3.70255656914236e-06	0.000201704703153821
ENSDARG00000009133	-1.36287520665222	6.34654502862968	3.85264483543109e-06	0.000208832894953383
ENSDARG00000070140	-3.38133941050886	0.508424674006086	3.85530912170717e-06	0.000208832894953383
ENSDARG00000042520	-1.33424011795952	4.37436397136528	3.89345828154746e-06	0.000210301895337863
ENSDARG00000071669	-1.74136460968787	3.62331999474304	3.94263802897201e-06	0.000211865986541108
ENSDARG00000031795	-1.52368731126479	6.69161692204274	3.94463865432912e-06	0.000211865986541108
ENSDARG00000044299	-1.14990865737676	5.32041131130267	4.00597035300007e-06	0.000214027687308103
ENSDARG00000044431	-1.23518610584419	4.90020300172397	4.00733646451948e-06	0.000214027687308103
ENSDARG00000052377	-1.18540527111812	6.22230747048742	4.06807782646179e-06	0.000216664915969684
ENSDARG00000087403	1.61684430051176	3.70908724096984	4.1314308523908e-06	0.000219426161734082
ENSDARG00000021177	-1.24658980201006	4.26984928172231	4.19500128999982e-06	0.000222183582212296
ENSDARG00000036136	-1.75430501525414	3.45823617604948	4.27665719068458e-06	0.000225880949182224
ENSDARG00000104773	3.61691679868968	7.50997856604052	4.35294266843688e-06	0.000228756153731146
ENSDARG00000023678	1.49932227991053	3.73481087239548	4.35508909657555e-06	0.000228756153731146
ENSDARG00000070477	-1.40790853142727	4.45965273842298	4.41898412653003e-06	0.0002309842172074
ENSDARG00000038881	-1.38004780934183	4.7754391122761	4.42173594591185e-06	0.0002309842172074
ENSDARG00000002591	-1.40626677600498	5.06492199047175	4.4903215318314e-06	0.000233926121987512
ENSDARG00000076687	3.62787130297758	-0.621875701524572	4.60060842757706e-06	0.00023901853103164
ENSDARG00000114172	3.2666549135677	1.33591983438113	4.61988350454023e-06	0.000239367714078991
ENSDARG00000104644	-3.46105752499793	-0.642092841708838	4.64589515099772e-06	0.000240063097138411
ENSDARG00000043666	-1.60783398066326	3.5743316702496	4.72493053659815e-06	0.000242353268622451
ENSDARG00000006900	-1.30998471698247	5.27870140986133	4.72770583333916e-06	0.000242353268622451
ENSDARG00000037421	4.45431735008988	8.01669723058032	4.72834824186038e-06	0.000242353268622451
ENSDARG00000017255	-1.14022341689746	5.06112654235542	4.79746419175964e-06	0.000245236594488689
ENSDARG00000015889	-1.40270638037704	5.66740056079946	4.90881260014746e-06	0.00025025756643586
ENSDARG00000012747	-1.27939725904296	5.74891871297681	4.97406385861568e-06	0.000252756696244606
ENSDARG00000028321	-1.25358905268303	5.15709364870682	4.98434561220811e-06	0.000252756696244606
ENSDARG00000042410	1.58642560640049	4.35834624876617	5.02494911367268e-06	0.000254139800398931
ENSDARG00000094836	2.21749787250711	2.27754089431617	5.06768287420994e-06	0.000255623040641695
ENSDARG00000075898	2.12092184590307	2.1511981102145	5.14508248389694e-06	0.000258842447811248
ENSDARG00000004697	1.41996738980285	3.41944712215994	5.22458329685835e-06	0.000262150341371574
ENSDARG00000036164	-1.26256911635431	4.8552687272607	5.31974932109588e-06	0.00026622483019773
ENSDARG00000099298	-1.61559715947361	4.9207452400802	5.37338538491081e-06	0.000268205076267263
ENSDARG00000058470	-1.17740723256674	5.82907072719649	5.4504160381539e-06	0.000271339641251907
ENSDARG00000022810	1.64073451409436	3.36918088514523	5.46685114462844e-06	0.000271449090558933
ENSDARG00000027612	-1.50486531540031	3.02875257043189	5.57736527837839e-06	0.000276217204578807
ENSDARG00000061691	-1.33207355776662	3.88467965315971	5.60873805381616e-06	0.000277051317285266
ENSDARG00000017454	-1.33991030817741	5.69755966695322	5.63192886731136e-06	0.000277478004426423
ENSDARG00000070256	-1.2618600419781	4.61272604900597	5.68162822732285e-06	0.000278864809774031
ENSDARG00000069671	-1.39545718955295	3.7252361463972	5.68932768668894e-06	0.000278864809774031
ENSDARG00000078391	-1.66709166057796	3.96786774388568	5.72251911476687e-06	0.000279005412086217
ENSDARG00000070472	-1.43771072493848	6.85832726017973	5.72480629063588e-06	0.000279005412086217
ENSDARG00000079484	2.79980461645916	1.17211621443776	5.73609490416936e-06	0.000279005412086217
ENSDARG00000041998	2.43329106717143	4.47846049331152	5.76376273782898e-06	0.000279637822193855
ENSDARG00000004017	-1.62172000117343	5.5790488465708	5.88014675158075e-06	0.00028456029977764
ENSDARG00000000229	-1.4207162092029	4.29111466398704	5.95782816246971e-06	0.000287589644490658
ENSDARG00000054746	-1.44772163704801	5.18336380727941	5.97346440661049e-06	0.000287616277375864
ENSDARG00000105522	2.96614356751085	-0.0440051493001237	6.07562572028309e-06	0.000291798376847954
ENSDARG00000032868	1.58370597803193	6.99681078217042	6.1988497384801e-06	0.000296968512471357
ENSDARG00000104841	-2.57557421266032	1.20966721057035	6.2206585434638e-06	0.000297266407138407
ENSDARG00000019686	1.30982571551373	5.7694209153268	6.24531009303501e-06	0.000297698318859746
ENSDARG00000014041	-2.35009236604471	4.06831242377534	6.37328034740457e-06	0.000303040739112127
ENSDARG00000038068	-1.63102340284734	8.93887444908773	6.51225952130595e-06	0.000308878737046618
ENSDARG00000006624	-1.25781378541896	5.10452156926407	6.56199929723528e-06	0.000310465609430236
ENSDARG00000074985	-1.18078942096979	4.51736050811553	6.61752259771901e-06	0.000312317582600763
ENSDARG00000003641	-1.19732959013138	6.58519984108708	6.94299664553066e-06	0.000326869424790946
ENSDARG00000060246	-3.22696564231821	3.29964335609436	7.02847759133277e-06	0.000330078773975226
ENSDARG00000059583	-1.48381910597832	3.86016610723749	7.07018848553409e-06	0.000331221827650316
ENSDARG00000068156	-1.43545163114534	3.19027687477395	7.11640223837804e-06	0.000332569709507731
ENSDARG00000012261	-1.17085138660667	5.62036961372727	7.17381609216481e-06	0.00033365917362247
ENSDARG00000018574	-1.3465126381878	4.6722516843835	7.17471344129715e-06	0.00033365917362247
ENSDARG00000091111	1.09691751047391	4.7215689406579	7.20381244852487e-06	0.000334197304029255
ENSDARG00000074466	-1.5220255217508	6.59262480926922	7.39824677226354e-06	0.000342384396132886
ENSDARG00000089838	-1.27863420309028	4.27073259380813	7.43016928768172e-06	0.000343029147235417
ENSDARG00000052641	-1.31174067431143	6.76168757549982	7.52823611457044e-06	0.000346717096609938
ENSDARG00000053744	2.89441187476708	1.3738771457211	7.55108414635856e-06	0.000346931376912334
ENSDARG00000102673	-4.21472609627936	-0.791362305123713	7.82966154274479e-06	0.000357647917260707
ENSDARG00000097737	-2.61516884074871	0.77560968386371	7.84470555688756e-06	0.000357647917260707
ENSDARG00000056640	-1.16480160964965	4.96431004013331	7.85462427517967e-06	0.000357647917260707
ENSDARG00000024561	-1.39538159636394	6.05772749653316	7.85936315792921e-06	0.000357647917260707
ENSDARG00000013670	-2.07042165290083	5.88908640564987	8.01759029653178e-06	0.000363475261977317
ENSDARG00000043976	-1.47012960684504	7.55718393418956	8.02554598481411e-06	0.000363475261977317
ENSDARG00000099432	-4.16731993948247	1.93721007301363	8.04638612099227e-06	0.000363555554902748
ENSDARG00000053456	-1.63218356569538	2.99087617478243	8.21665830378562e-06	0.00037037121484227
ENSDARG00000004724	1.31379439103496	5.72416925634478	8.26354595004126e-06	0.000371606204314709
ENSDARG00000075721	-1.21886848330237	4.70461583851644	8.31965751276329e-06	0.000373193756339061
ENSDARG00000061301	-1.12048762018195	5.48120547928841	8.33799445116904e-06	0.000373193756339061
ENSDARG00000038980	-1.27322051212388	4.19881004948413	8.4288472574938e-06	0.000376376652596333
ENSDARG00000101744	-1.19913250638265	5.20986624420824	8.49296077430754e-06	0.000378353465148883
ENSDARG00000063187	-1.2238824078332	5.27167993245918	8.86208180056325e-06	0.0003938771880917
ENSDARG00000100596	2.26501028312741	5.43088697413234	8.91094562812072e-06	0.000394215968550911
ENSDARG00000010021	-1.2939364049655	5.23808562610207	8.91105483009613e-06	0.000394215968550911
ENSDARG00000104938	-1.3939228600914	4.83755903601195	8.93206148661667e-06	0.000394230593438241
ENSDARG00000061923	1.32711402521732	6.91348031807454	8.99518130408471e-06	0.000395612434987612
ENSDARG00000045620	-1.08432425061665	4.93596608217061	9.00486687914322e-06	0.000395612434987612
ENSDARG00000033170	-1.53276324334397	5.36223021937679	9.13573379758831e-06	0.000400439163950842
ENSDARG00000071673	1.24994743469563	4.53439409494932	9.2083254693623e-06	0.000402695279184245
ENSDARG00000104451	-1.47911828429004	5.01101523634176	9.27861981641411e-06	0.000404840833042489
ENSDARG00000100954	-1.57881145138163	2.73506927385848	9.32715716677642e-06	0.000405368245139441
ENSDARG00000043179	-1.25578679087916	3.99367391630771	9.33322807028974e-06	0.000405368245139441
ENSDARG00000011999	-5.14176377582263	1.05329639507319	9.44492734736821e-06	0.000409287340300613
ENSDARG00000112579	-1.47372848803014	3.75356229986033	9.50742110718741e-06	0.000411061220523225
ENSDARG00000019185	3.77215223103124	-0.804866606409344	9.69439862507174e-06	0.000417626158089645
ENSDARG00000005675	-1.09352877598462	5.80635063442818	9.71374282970032e-06	0.000417626158089645
ENSDARG00000070428	1.51139710591646	3.39275223907035	9.72497058749684e-06	0.000417626158089645
ENSDARG00000022303	-1.63573281930581	7.55177591906345	9.87337320943963e-06	0.00042304630783008
ENSDARG00000104901	-1.55322587122438	5.40915469983842	9.91428517715833e-06	0.000423846805993
ENSDARG00000006786	-1.16041236283697	5.4429896255261	1.02556733452186e-05	0.000437058860816382
ENSDARG00000026723	-1.35531011572944	6.53056025147689	1.02815905566598e-05	0.000437058860816382
ENSDARG00000043581	1.36770972790334	3.77339712239692	1.02920977870958e-05	0.000437058860816382
ENSDARG00000109769	-3.64230005611429	2.45259400958773	1.07743538500278e-05	0.000456521344129954
ENSDARG00000054753	-3.41598802514567	8.30830363093928	1.08705279418553e-05	0.000459575069328947
ENSDARG00000099164	-1.22441408794831	4.53249460126225	1.09165576624868e-05	0.000460500010952735
ENSDARG00000042440	1.66483609857393	3.03798529407768	1.10294687113589e-05	0.000464235938012097
ENSDARG00000062834	-1.53106961891962	4.03527735190025	1.11338834046117e-05	0.000467598579021434
ENSDARG00000020278	-1.06421469637164	5.35309920529191	1.14196118824049e-05	0.000478544482992998
ENSDARG00000035924	-1.2549545478554	6.60518113916036	1.14506937670403e-05	0.000478794688719645
ENSDARG00000104353	-1.54088309056251	6.87095952972207	1.15325781068786e-05	0.00048047306333577
ENSDARG00000058800	-1.9594223340081	6.11459466491169	1.15412316047507e-05	0.00048047306333577
ENSDARG00000042864	-1.25239318229276	5.53875055151391	1.17747419056295e-05	0.000489126370184395
ENSDARG00000008884	-1.29123951600952	5.11166198348698	1.18682445686373e-05	0.000491938737370018
ENSDARG00000069342	-2.18609563231209	5.41976839846604	1.20464237142649e-05	0.000497809612642268
ENSDARG00000057184	-1.52165028931708	3.7956757002836	1.20620989689373e-05	0.000497809612642268
ENSDARG00000067920	-1.07966084940239	5.40780794039594	1.2691786407452e-05	0.000522665856222217
ENSDARG00000059582	-1.88955886842021	3.70190932476095	1.28336339231801e-05	0.000527368314683781
ENSDARG00000078878	4.37832807861394	1.42303291313248	1.31576863065909e-05	0.00053933579161849
ENSDARG00000094460	2.81050606470246	2.04260056846344	1.31828480633211e-05	0.00053933579161849
ENSDARG00000074667	1.42807865866302	6.67404585453266	1.3234466644233e-05	0.00053933579161849
ENSDARG00000104886	-2.00652096702789	1.86875442477069	1.32380107241545e-05	0.00053933579161849
ENSDARG00000023299	-1.42026210850276	5.21520253410047	1.35230343417179e-05	0.00054908038540845
ENSDARG00000017803	-1.22003459208611	5.91972074438957	1.35347868643191e-05	0.00054908038540845
ENSDARG00000101890	1.68416290619684	4.63641014589825	1.35977229629859e-05	0.000550462385849791
ENSDARG00000019398	-1.10321077641858	4.96980953914361	1.36923669570796e-05	0.000552047571232841
ENSDARG00000074727	-1.18051973944802	4.61327746789992	1.36947868670023e-05	0.000552047571232841
ENSDARG00000039512	-1.54353226440623	4.99635735293235	1.3795061777422e-05	0.000554916546223853
ENSDARG00000055206	3.91264892779166	0.831725957845652	1.39137548660577e-05	0.000558512766381309
ENSDARG00000101935	-1.47609175226584	5.42573559622056	1.40725089391212e-05	0.000563698588113914
ENSDARG00000070230	-2.00965233138117	2.49060209427543	1.41078508918749e-05	0.000563929544979829
ENSDARG00000062222	1.44040824218786	5.10095573972434	1.41715249005496e-05	0.000565289676315438
ENSDARG00000062651	-1.32689542874711	3.95809829616771	1.43730416418554e-05	0.000572131075125798
ENSDARG00000117818	1.90090511093966	5.4375118724868	1.46270864202341e-05	0.000581030534947091
ENSDARG00000079917	-2.04570727558523	1.56776107593173	1.47504867286653e-05	0.000583688220660897
ENSDARG00000102556	1.55216027805276	3.13254634235496	1.47564543428571e-05	0.000583688220660897
ENSDARG00000044575	-1.30172614655518	5.81294417957837	1.4785829473919e-05	0.000583688220660897
ENSDARG00000014962	-1.04517040404283	5.09330404708395	1.48632917451283e-05	0.000585533850628847
ENSDARG00000017658	-1.23784164935161	5.95676231027546	1.48969355018182e-05	0.000585649214872509
ENSDARG00000011743	-1.10608615791937	4.08868571583481	1.49303555720749e-05	0.000585755328585912
ENSDARG00000007892	-1.54704091386194	3.05703035361113	1.50667604269666e-05	0.000589893061726842
ENSDARG00000099961	1.59648193233136	3.45829044007443	1.517299605953e-05	0.00059283507349807
ENSDARG00000102199	-1.38279074625335	4.18875660128427	1.52439162855542e-05	0.000594388040524869
ENSDARG00000078309	-1.90847989456051	6.73775767476592	1.5384372093279e-05	0.000598640454495003
ENSDARG00000103956	-1.30930485165426	4.91810132983109	1.54798619537867e-05	0.000601129384669758
ENSDARG00000098220	-3.24682549174432	0.281764454895333	1.56199564333673e-05	0.000605336807550842
ENSDARG00000037598	2.02217135634477	2.51589717731098	1.57016335337965e-05	0.000607267842979508
ENSDARG00000004261	-1.34489835385267	7.22947366129091	1.5834205133873e-05	0.000611155443901938
ENSDARG00000024026	-1.39441082791084	3.95012815900692	1.59360841491438e-05	0.000613845083781262
ENSDARG00000103403	-1.24559174998776	6.85056948814427	1.60099970997253e-05	0.000615448819960608
ENSDARG00000044938	1.73282266860337	2.45232311095476	1.60433084731982e-05	0.000615488456053259
ENSDARG00000058030	-1.3363113869519	5.12920211147594	1.61201588726431e-05	0.00061620636710747
ENSDARG00000007744	-1.2711437084607	5.72424896406516	1.61266574283646e-05	0.00061620636710747
ENSDARG00000008105	-1.71753331644148	3.48091165633303	1.62200984691978e-05	0.00061853723502439
ENSDARG00000057209	3.45769479087508	0.07622844916078	1.63884187606579e-05	0.000623708543931068
ENSDARG00000005612	-1.12531121492558	5.651285223452	1.67331917340374e-05	0.000635561288432055
ENSDARG00000009885	2.24145349722357	1.05843702662166	1.67716334082114e-05	0.000635754938756196
ENSDARG00000042401	-1.1201135500913	4.05956916987573	1.68869078900914e-05	0.000637722397267269
ENSDARG00000053129	1.24652259177756	3.62149368450606	1.68904290459942e-05	0.000637722397267269
ENSDARG00000002336	1.20348053694998	3.87054350497188	1.73440994973075e-05	0.000653557203784906
ENSDARG00000004517	-1.20041282900815	5.40842859599936	1.7553484638391e-05	0.000660063738068319
ENSDARG00000099705	-1.43499133563329	3.33235558668555	1.75867370064283e-05	0.000660063738068319
ENSDARG00000017728	-1.5109323664121	4.95680020748595	1.76206242553508e-05	0.000660063738068319
ENSDARG00000057624	-1.1489370640979	4.53440577867473	1.80783884422678e-05	0.000674891979849376
ENSDARG00000031911	1.16744162987632	5.04576257287346	1.8120194345265e-05	0.000674891979849376
ENSDARG00000021372	1.29190913876116	7.12048939605453	1.81591164063177e-05	0.000674891979849376
ENSDARG00000087993	1.63867914795064	2.98846352897974	1.81753342490311e-05	0.000674891979849376
ENSDARG00000005115	-1.08777828479551	4.50800166144276	1.81934482426485e-05	0.000674891979849376
ENSDARG00000112431	1.94562791546496	0.880341706979481	1.82326571444656e-05	0.000675033152958301
ENSDARG00000021866	-1.67322086711143	7.79916860373298	1.82835791440897e-05	0.000675606596008446
ENSDARG00000060438	-1.4312022051482	3.5939913113324	1.87369387155055e-05	0.000691019749494282
ENSDARG00000010571	-1.48631957210662	3.97535908470947	1.91604586074154e-05	0.00070527502754361
ENSDARG00000043587	-2.09875346313733	7.13371338474237	1.92688059262438e-05	0.000707082121477005
ENSDARG00000026540	-1.07713883526067	4.66297560629913	1.9283720730479e-05	0.000707082121477005
ENSDARG00000028396	-3.81559414913245	7.55832035625967	1.96380091949728e-05	0.000718690827870529
ENSDARG00000006963	-1.10813614987993	5.66969368237483	2.04335650744548e-05	0.000746373151867107
ENSDARG00000105037	-1.11046956806006	4.71068796060663	2.09334847027903e-05	0.000761726850010344
ENSDARG00000041706	2.70767035402444	-0.254313733713152	2.09338054966917e-05	0.000761726850010344
ENSDARG00000103422	-1.29847465608012	7.04193321512267	2.11675885370512e-05	0.000768766496449438
ENSDARG00000037038	-1.16855153425494	6.04689820609617	2.12947379598647e-05	0.000770567765841698
ENSDARG00000053395	-1.30797913715638	4.34645780086266	2.13108887293568e-05	0.000770567765841698
ENSDARG00000029931	-1.12409082596426	5.69120654699935	2.1338426620046e-05	0.000770567765841698
ENSDARG00000099985	1.56326217527475	3.70556943165226	2.15144430825876e-05	0.000775455361541961
ENSDARG00000058048	2.19500322941742	3.30713854675985	2.16442702720045e-05	0.00077866283259681
ENSDARG00000060150	-1.145942514331	5.70395676848053	2.18728602816151e-05	0.000785404570601798
ENSDARG00000100585	-1.11568444948425	4.37254651310116	2.19521601784465e-05	0.000786619877532412
ENSDARG00000108649	-1.34910691532131	3.43229758946795	2.20235659333838e-05	0.000786619877532412
ENSDARG00000080019	-1.1389537400038	4.05346266093691	2.20304722610955e-05	0.000786619877532412
ENSDARG00000015337	1.80562627082482	3.93408234591458	2.21088638178547e-05	0.000786831086067145
ENSDARG00000008403	-2.24625001603283	3.23772900761004	2.21189207600561e-05	0.000786831086067145
ENSDARG00000035468	-2.9410353575151	1.75609451979445	2.2182925594264e-05	0.000787638440048105
ENSDARG00000031496	-1.43957830679971	4.5813666585874	2.2291766604231e-05	0.000789644959625084
ENSDARG00000086826	-1.26999651744874	5.39993053239238	2.23222653400074e-05	0.000789644959625084
ENSDARG00000093347	-3.35137419004956	4.30483712403078	2.2486345575734e-05	0.000793976205726891
ENSDARG00000038635	-1.07142964461273	5.10202491525504	2.29114972021374e-05	0.000807492637991041
ENSDARG00000017910	-1.82000559631898	3.94766474132616	2.31512957944561e-05	0.000814268280580749
ENSDARG00000055759	-1.21177300191214	7.11444979660491	2.31891580403497e-05	0.000814268280580749
ENSDARG00000040610	2.26196634336502	2.16154104100893	2.32622412982393e-05	0.000815333005208694
ENSDARG00000063283	-1.0810558611856	5.16356785412505	2.33424285867109e-05	0.00081604769329987
ENSDARG00000005943	3.09901970836698	0.0633488964870369	2.337544514909e-05	0.00081604769329987
ENSDARG00000099579	-1.0646326831979	5.7155535336426	2.34110289104227e-05	0.00081604769329987
ENSDARG00000104246	1.56865983752596	3.4842780446405	2.35574294317181e-05	0.000819652384990089
ENSDARG00000019530	-1.13921054124487	5.09714455185886	2.3749207653196e-05	0.000824819931372474
ENSDARG00000016855	-1.33984939521582	4.05400368224158	2.38808810703938e-05	0.000827885017034907
ENSDARG00000079472	1.89542274580163	1.96856353040247	2.40073521902829e-05	0.000830758955012928
ENSDARG00000040666	-1.25642360872971	5.17047666997328	2.45185400266005e-05	0.00084691123675216
ENSDARG00000074316	1.36030788328542	5.297850612142	2.46645924592903e-05	0.000850415523365802
ENSDARG00000103265	2.23284073926183	2.77837286563925	2.49557957168026e-05	0.00085818219338805
ENSDARG00000030465	-1.04554220632831	5.6863026698306	2.49798666455325e-05	0.00085818219338805
ENSDARG00000105296	2.2490918377195	0.126847246653546	2.5389225231277e-05	0.000870676901951004
ENSDARG00000070213	-2.06840777053216	1.50497629974559	2.62681297390843e-05	0.000899200053384418
ENSDARG00000021147	-1.19965044070398	5.82440709707698	2.66549556097819e-05	0.000910806520809517
ENSDARG00000063535	-1.20068501065163	6.29664633176126	2.67786544116474e-05	0.000913396428742184
ENSDARG00000099667	-1.50926349146034	4.86269663275451	2.68752717968662e-05	0.000913836035849271
ENSDARG00000077220	2.11885159457729	3.33678435469276	2.69254053884726e-05	0.000913836035849271
ENSDARG00000006200	-1.49739544714484	7.68706881283821	2.69353255439917e-05	0.000913836035849271
ENSDARG00000025467	-1.15479581499109	3.92773734509176	2.70878619482128e-05	0.000917378798874909
ENSDARG00000042418	2.97714976684626	0.493508065897091	2.75134348764318e-05	0.000930139473030008
ENSDARG00000035631	-1.92407199421504	4.09602472846284	2.81130261404211e-05	0.000948299256201965
ENSDARG00000105407	2.0947888923042	2.71596279813349	2.81500697021195e-05	0.000948299256201965
ENSDARG00000076299	1.6483856404064	2.98688530874675	2.88402107655757e-05	0.000969834741917516
ENSDARG00000056151	1.88100143588797	5.42191113659844	2.89415793410029e-05	0.000971530093829052
ENSDARG00000102375	-3.01356218743677	-0.729897100732883	2.90710643981281e-05	0.000974161660595972
ENSDARG00000037889	2.47173401999614	2.49592513550674	2.96851406388175e-05	0.000992993993965497
ENSDARG00000056795	-1.35043332019199	5.57249395922737	3.01070328261199e-05	0.00100534289824103
ENSDARG00000102658	1.95482006441521	1.44280548406425	3.02662060561638e-05	0.00100889117285468
ENSDARG00000060398	-1.29244076640283	3.23345396977531	3.04745811253661e-05	0.00101327958572705
ENSDARG00000062823	1.40757990172027	2.83593262361701	3.05041423510424e-05	0.00101327958572705
ENSDARG00000043644	-1.20682687944226	4.21424611100045	3.10456475997225e-05	0.0010294736744068
ENSDARG00000104771	-1.24529376796756	4.57732519721987	3.15364091014479e-05	0.00104393179225227
ENSDARG00000102281	2.79765266079174	2.41032811069595	3.17127555924755e-05	0.00104794993220404
ENSDARG00000045190	2.30818529289862	3.4461447389223	3.20682186620145e-05	0.00105786284641631
ENSDARG00000062727	1.2387256800459	3.83139748439952	3.21394308433967e-05	0.00105838087718661
ENSDARG00000044532	1.65618778145678	3.00658061131962	3.24442239234845e-05	0.001066575892326
ENSDARG00000059836	1.09850417952603	5.40171665346562	3.25042999867028e-05	0.00106671168304038
ENSDARG00000102554	-1.70123229544864	5.64315078722977	3.26406680205165e-05	0.0010693464212151
ENSDARG00000101047	-1.07623678064327	5.25216052872456	3.27301674635136e-05	0.00107043928478013
ENSDARG00000099722	-1.21939584682808	5.09852759575174	3.32445939161905e-05	0.00108540183595891
ENSDARG00000117312	1.56886699519092	2.79156346935021	3.36074150868658e-05	0.00109537193754063
ENSDARG00000101175	-1.54941870326945	2.82876642510259	3.36728756703841e-05	0.00109563262868125
ENSDARG00000004111	2.60079345910849	0.875471327921453	3.42935192496869e-05	0.00111392594809843
ENSDARG00000092948	2.9741615242602	0.357198632529972	3.48817239463285e-05	0.00113110515388545
ENSDARG00000007130	-1.32699145781517	4.76777197693214	3.50663006721466e-05	0.00113505861843601
ENSDARG00000057263	-2.34346671679409	5.86471489906323	3.51227033553914e-05	0.00113505861843601
ENSDARG00000074533	-1.34284554549825	3.87938396597527	3.51895886429583e-05	0.00113529591650641
ENSDARG00000052348	-1.89585682538365	5.86347903555215	3.5710982990438e-05	0.00114996944635349
ENSDARG00000070545	-1.2969022202822	6.93083979253506	3.57650328676573e-05	0.00114996944635349
ENSDARG00000044544	-1.74096849213391	2.08049067639528	3.63523895844025e-05	0.00116688722593569
ENSDARG00000103135	-1.26947244070933	3.85096125878018	3.66203058723543e-05	0.00117351154969442
ENSDARG00000056331	-1.76484757479858	6.23242513458296	3.71051092967407e-05	0.00118705221302174
ENSDARG00000043536	2.16089137761059	1.87170085066249	3.75658512787605e-05	0.00119977903908229
ENSDARG00000071468	-1.11143029620664	4.11913327987908	3.77207741645204e-05	0.00120271237624567
ENSDARG00000055080	-1.15336056916297	6.32813406680349	3.79203420590217e-05	0.00120705703178525
ENSDARG00000040265	-1.374663842354	4.71268223725605	3.8055566757947e-05	0.00120854159967845
ENSDARG00000078042	1.17789170844455	5.54481233367075	3.80937827577493e-05	0.00120854159967845
ENSDARG00000099389	-2.12775237684209	6.59690387349238	3.81571323756452e-05	0.00120854159967845
ENSDARG00000060515	-1.17396153693896	4.66715548335807	3.83777345623264e-05	0.00121351287711423
ENSDARG00000010078	-1.36767825967155	4.99488408703513	3.86791890106225e-05	0.00122102002792308
ENSDARG00000062385	1.07964073188776	4.15463984611686	3.88645756874612e-05	0.00122484440435177
ENSDARG00000018985	1.31300145967773	6.12281066288167	3.90477275325625e-05	0.00122858584300886
ENSDARG00000025788	1.0768166407748	4.14233999436423	3.9968361429964e-05	0.00125548063819625
ENSDARG00000063079	-2.12237635956361	3.44827120172794	4.03846761473111e-05	0.00126581220101586
ENSDARG00000055360	-1.11991904400728	5.23107876755072	4.04312807597915e-05	0.00126581220101586
ENSDARG00000061566	1.4460033941103	6.59889838324889	4.05041977926769e-05	0.00126581220101586
ENSDARG00000098369	-3.34209064694846	0.0809693499772957	4.05628182105572e-05	0.00126581220101586
ENSDARG00000051749	-1.43131619238201	3.09590665597864	4.10787083827469e-05	0.00127955783436661
ENSDARG00000007377	-2.97697605534639	6.86410560772725	4.11375125854478e-05	0.00127955783436661
ENSDARG00000005551	-1.09533456830857	6.19615064919672	4.1464859808519e-05	0.00128599479909777
ENSDARG00000003835	1.08491606603301	6.25950160318351	4.14793518353769e-05	0.00128599479909777
ENSDARG00000011929	1.66791241754931	4.27789296297665	4.1649539465068e-05	0.00128626922302975
ENSDARG00000098856	2.37244958127716	0.790353423412044	4.16821712757671e-05	0.00128626922302975
ENSDARG00000028957	1.06748563544468	4.89774047966663	4.17271784518168e-05	0.00128626922302975
ENSDARG00000012215	-1.39138801241755	3.70353116425742	4.17580452643529e-05	0.00128626922302975
ENSDARG00000026767	-1.14924851687276	4.70584507613642	4.22671236042329e-05	0.00129985039639017
ENSDARG00000103643	-1.12717904061907	3.70154783192389	4.25903041978913e-05	0.00130768008074266
ENSDARG00000056239	-1.44740838247151	5.46810821065958	4.28005660448317e-05	0.00131202313951255
ENSDARG00000090901	-2.4344921177538	3.50173421627168	4.3233668906919e-05	0.00132317233555092
ENSDARG00000075463	2.08587721654456	0.773792845234475	4.3329232107984e-05	0.00132397190481239
ENSDARG00000117530	2.40287460607442	2.71734811024921	4.34488441819553e-05	0.00132550257922775
ENSDARG00000026248	3.27841210760248	-0.890403730527892	4.35385993390606e-05	0.00132611896740874
ENSDARG00000091298	1.50085720389621	6.20556845598468	4.41667014952998e-05	0.00134310446158035
ENSDARG00000074132	-3.03206097439189	7.36812870879815	4.4477259358734e-05	0.00134925851596734
ENSDARG00000005122	-1.4684364797609	6.8770123281045	4.45105998082265e-05	0.00134925851596734
ENSDARG00000102911	-1.01554202203385	5.96493032602434	4.47406127003234e-05	0.00135407819421757
ENSDARG00000093862	-1.91649904573309	3.37968532728589	4.48846887500602e-05	0.00135628583264247
ENSDARG00000036414	-1.4144888473497	6.59180506436917	4.49970982974806e-05	0.00135753112854124
ENSDARG00000087709	3.09999044257495	0.458668235368804	4.5105709519359e-05	0.00135837799265758
ENSDARG00000018698	-1.19391503992859	5.95861001110877	4.5167653398275e-05	0.00135837799265758
ENSDARG00000060559	-1.20314520009995	3.86782130565924	4.53341097305889e-05	0.00135926170105759
ENSDARG00000104850	1.55856828879499	3.65135542750186	4.53522847695465e-05	0.00135926170105759
ENSDARG00000045549	1.30609210210893	4.41487390914666	4.54109038429583e-05	0.00135926170105759
ENSDARG00000034534	-0.969451614017151	5.63577395359157	4.55033661887792e-05	0.00135989448765118
ENSDARG00000090486	-1.59941041853572	3.27021303464381	4.57908718840189e-05	0.00136634515526227
ENSDARG00000059711	-1.40054578881304	5.21150551511916	4.59586320938718e-05	0.00136920818458415
ENSDARG00000089705	-1.38990626696993	3.79447985277341	4.62412430246883e-05	0.00137547859711659
ENSDARG00000063588	-1.18555191545043	3.8524427660347	4.64632680403767e-05	0.00137993011172253
ENSDARG00000061303	1.96355710496436	0.775291716470487	4.6648500173984e-05	0.00138327675399277
ENSDARG00000055477	-1.37930133707627	4.74691503489444	4.68826628954516e-05	0.00138806169786891
ENSDARG00000105588	3.03294940790118	1.15274729966576	4.82827838718451e-05	0.00142729897687515
ENSDARG00000105153	-2.70114597765522	2.2018379182368	4.86750700570862e-05	0.00143666805074065
ENSDARG00000014386	-1.50029988614512	5.84066779299543	4.93486013066514e-05	0.00145371010690055
ENSDARG00000114676	1.88003681106266	2.034052793607	4.94049483018594e-05	0.00145371010690055
ENSDARG00000053912	-1.33412923903118	6.56833041542293	5.02874920943387e-05	0.00147670219581541
ENSDARG00000079651	-1.29962999891284	5.36081153655489	5.03412402202768e-05	0.00147670219581541
ENSDARG00000101906	-1.46809659673511	3.40995076107715	5.05304814615184e-05	0.00147997648237599
ENSDARG00000060316	1.45624887459955	5.15610990397263	5.17538244984237e-05	0.00151348185845314
ENSDARG00000018782	1.27273114384416	4.60595153658586	5.2595265961132e-05	0.00153573343963385
ENSDARG00000099642	-1.15085051189487	4.26432655479898	5.27356549673797e-05	0.00153747818541748
ENSDARG00000097372	1.66063780653477	2.06488920612681	5.28248569222228e-05	0.00153772755257408
ENSDARG00000023498	-1.7190825176808	4.43142004578031	5.39252400804528e-05	0.00156736669605792
ENSDARG00000040497	1.39873158374765	3.3377842721769	5.4009777074506e-05	0.00156743442843167
ENSDARG00000037932	-3.97599081258605	1.13738827061757	5.41332751460058e-05	0.00156863093800744
ENSDARG00000027813	-1.05848278854491	5.1578922982705	5.490874199747e-05	0.00158868738037293
ENSDARG00000104555	1.20601061960239	3.48303765768698	5.51017437795253e-05	0.00159185598279426
ENSDARG00000005423	-1.90953941105274	5.73568850758424	5.52953484640567e-05	0.0015950323890532
ENSDARG00000077573	-2.69172512859047	4.81719020065491	5.56119871207481e-05	0.00159999763761819
ENSDARG00000076526	-1.2019279266353	5.43763307193447	5.57114308599609e-05	0.00159999763761819
ENSDARG00000103261	-3.40635014422182	-0.682792289223446	5.57192233376242e-05	0.00159999763761819
ENSDARG00000090371	2.45469867906885	2.03452852946164	5.58081106877383e-05	0.00160014022027535
ENSDARG00000055561	-1.25591683721717	5.79252133869019	5.59450559662318e-05	0.0016016582313936
ENSDARG00000092337	-2.38974010707416	3.94552223818159	5.60856367953822e-05	0.00160322854899942
ENSDARG00000103234	-1.29298472797461	3.67136190651978	5.62256400714392e-05	0.00160322854899942
ENSDARG00000034313	-1.21151984871288	6.05541639490882	5.62521581413235e-05	0.00160322854899942
ENSDARG00000041022	1.16163852498019	4.85655575684593	5.69602928845981e-05	0.00162098791706064
ENSDARG00000087640	-1.10114884225991	5.8604012867468	5.71591632208946e-05	0.00162422319691922
ENSDARG00000051902	-1.52944750652778	3.79753847291143	5.73435840149139e-05	0.00162547927172746
ENSDARG00000029058	-1.61706908727946	6.18094612854986	5.73738684571554e-05	0.00162547927172746
ENSDARG00000104992	1.45387472557447	5.5864875244533	5.75949519710109e-05	0.00162932188313244
ENSDARG00000113961	-2.06084163907909	1.63217704165101	5.78686016828201e-05	0.0016346379678316
ENSDARG00000113564	1.92212551425132	1.16064170172752	5.80573256100519e-05	0.00163754293995098
ENSDARG00000020133	5.05130408409057	6.25137344896842	5.81920914224077e-05	0.00163822829740423
ENSDARG00000092934	-2.38628787658837	2.17535259446095	5.82534633471478e-05	0.00163822829740423
ENSDARG00000021233	-1.88040995463742	3.24795092239455	5.84238425117745e-05	0.00163900339632614
ENSDARG00000018399	-1.53429906688032	4.47739097201517	5.84529453769221e-05	0.00163900339632614
ENSDARG00000102059	-1.45015268169967	5.01292272947125	5.8566005927722e-05	0.00163976216596751
ENSDARG00000020143	1.40183341637918	4.7593761201965	5.86555099649602e-05	0.00163986012976818
ENSDARG00000023028	-1.10752342804833	6.57101395651507	5.89738890873469e-05	0.00164470910163517
ENSDARG00000058692	-1.28934739270794	3.30922012285111	5.90014698441526e-05	0.00164470910163517
ENSDARG00000020610	-2.96594530761584	1.06289509730817	5.92053925427845e-05	0.00164798426220916
ENSDARG00000042725	1.80255848103819	7.00367359813007	5.96921184217689e-05	0.00165911023607561
ENSDARG00000089781	-1.78734316565214	2.14443638650813	5.98527256886146e-05	0.00166115272300555
ENSDARG00000077253	-1.63253751550152	2.84623890445941	6.02142862347354e-05	0.0016680129439217
ENSDARG00000037706	-1.51088841170879	2.41824339584032	6.0274868535273e-05	0.0016680129439217
ENSDARG00000069669	2.22421269504581	0.63457114754068	6.09984657539601e-05	0.0016855909370011
ENSDARG00000117619	-5.0407347900613	2.65968002958761	6.11114505522936e-05	0.00168626921516727
ENSDARG00000021112	-1.19566927460096	4.08389369111524	6.18594437384244e-05	0.00170252200948967
ENSDARG00000116988	1.42817195820857	3.13960985865654	6.19256132423607e-05	0.00170252200948967
ENSDARG00000054337	-1.04139989673922	4.78869567430196	6.19683366332319e-05	0.00170252200948967
ENSDARG00000055642	-2.146112073565	3.96687748864749	6.26711763223717e-05	0.0017192755332238
ENSDARG00000097934	-1.70871865110938	2.8084109941868	6.27584712395115e-05	0.0017192755332238
ENSDARG00000041991	-1.41104324222933	4.29946473407348	6.29654058805803e-05	0.00172246971868727
ENSDARG00000101312	2.00533974913654	3.02107628912789	6.30908331553908e-05	0.00172342824609432
ENSDARG00000005057	-1.56794820001969	4.19811579407456	6.33437453340548e-05	0.00172786150541405
ENSDARG00000042934	1.25929818709583	5.02686512824165	6.37969805362822e-05	0.0017377386112647
ENSDARG00000024195	1.17306199961172	5.42004833651861	6.42639138795518e-05	0.00174796012259831
ENSDARG00000003022	1.40223506805302	3.55036712104307	6.45803669094697e-05	0.00175266833426586
ENSDARG00000036481	1.37472485285175	3.39008719689071	6.46208548271306e-05	0.00175266833426586
ENSDARG00000037291	-1.02880693980537	4.10861806938187	6.49107339489287e-05	0.00175802977869918
ENSDARG00000070391	1.08326438660245	5.56718771966229	6.50273482272998e-05	0.001758689998085
ENSDARG00000010266	-1.3863748074072	2.6293853504148	6.53653917468452e-05	0.00176532850486841
ENSDARG00000087469	-5.17721165661534	1.50668531548375	6.62856230623851e-05	0.00178764918660608
ENSDARG00000102417	-1.0255318709951	6.08861490561986	6.64289818981328e-05	0.00178898502521426
ENSDARG00000056892	-1.2067833840054	5.02796643586881	6.70509232727588e-05	0.00180309869843998
ENSDARG00000104134	3.99584850593075	2.98932103964804	6.72254061768564e-05	0.00180309869843998
ENSDARG00000045618	-1.09568994110795	5.77496550450907	6.72367532695666e-05	0.00180309869843998
ENSDARG00000071586	1.23468828289688	6.40005031720769	6.74094963764252e-05	0.00180329025975694
ENSDARG00000028804	2.21954922444344	3.82809177706579	6.7526929134632e-05	0.00180329025975694
ENSDARG00000103955	2.70624955324828	0.737480015697083	6.75276260275058e-05	0.00180329025975694
ENSDARG00000042900	-1.20669071036349	4.25824662347419	6.80459996565539e-05	0.0018145917139182
ENSDARG00000089071	1.30229764116657	4.08474217484726	6.8647229963935e-05	0.00182806806385803
ENSDARG00000013161	-1.10358292665129	5.8775220828054	6.8894143331799e-05	0.00183208456193502
ENSDARG00000037284	-1.0970507285891	5.49115796514489	6.92518240126665e-05	0.00183832687800194
ENSDARG00000001015	1.05597608779712	5.38383127327897	6.93217089884824e-05	0.00183832687800194
ENSDARG00000010519	1.24611429122193	7.95718616198424	6.96034420069903e-05	0.00184323448437123
ENSDARG00000019636	-1.12705413442916	4.67524470102016	7.09197326019291e-05	0.00187548757492508
ENSDARG00000038729	-2.75421686678515	0.692834771557963	7.11491194508029e-05	0.00187894772931919
ENSDARG00000061314	1.16991585226486	4.40826324594317	7.13043019319685e-05	0.00188044138995414
ENSDARG00000100112	-2.98800344520625	-0.0694880119804278	7.14645693030141e-05	0.00188206483826046
ENSDARG00000089296	-3.56383600199671	3.46410673766352	7.17604390571999e-05	0.00188691214227265
ENSDARG00000036721	-1.52525495591906	3.74997852509174	7.18869059364271e-05	0.00188691214227265
ENSDARG00000070399	-1.29916224095346	3.39041411214343	7.19662391324827e-05	0.00188691214227265
ENSDARG00000104659	-1.8053168891425	1.77367366411514	7.20444768224937e-05	0.00188691214227265
ENSDARG00000102299	2.85342496803926	3.92909662780628	7.26895086454586e-05	0.00190119459717827
ENSDARG00000030402	1.16789266308308	3.93304580208027	7.33767614434763e-05	0.00191654069923666
ENSDARG00000092033	1.25615671431367	4.54065318473016	7.35032997353896e-05	0.00191707277547072
ENSDARG00000061789	0.985521023133159	4.48981545609658	7.35982205719078e-05	0.00191707277547072
ENSDARG00000061368	-1.23519834276021	3.87763732634871	7.37172873823103e-05	0.00191755459552321
ENSDARG00000017388	1.14885520962597	4.49393075329166	7.39096865386805e-05	0.00191888152663363
ENSDARG00000029445	-0.974398154762034	5.98470862430926	7.39695768645154e-05	0.00191888152663363
ENSDARG00000037334	-1.96542112157812	2.62079572439286	7.50527579039331e-05	0.00194433550944877
ENSDARG00000089307	2.06529931599048	5.1151673354019	7.56434057837426e-05	0.00195697804352594
ENSDARG00000077465	1.08077770810412	4.3028380549002	7.62897796618576e-05	0.00197102605530168
ENSDARG00000100865	-1.99643334802999	1.10103167611787	7.64376519465384e-05	0.00197217416734052
ENSDARG00000075530	-1.10832976879858	3.69346901518909	7.66126551863345e-05	0.00197401823842951
ENSDARG00000041896	-1.06099743665069	5.09441030126097	7.68952598843615e-05	0.0019786260731648
ENSDARG00000011945	-1.03585621910083	5.51276947989199	7.72910420634003e-05	0.00198612978304967
ENSDARG00000105408	-2.95243658233943	2.09974672059461	7.75206013371967e-05	0.00198934765235038
ENSDARG00000008757	-1.01990604012013	5.0604727472116	7.76277906941696e-05	0.0019894208133948
ENSDARG00000009779	1.34264959275937	8.22116248810482	7.8765113083763e-05	0.00201585827002431
ENSDARG00000110494	1.31737186990377	3.54382960238732	7.93851177731055e-05	0.00202798265027795
ENSDARG00000056150	1.44431003320567	4.20154646091643	7.9451567617225e-05	0.00202798265027795
ENSDARG00000102365	0.958823895767561	5.46868431007497	8.01093916514701e-05	0.00204203980029222
ENSDARG00000013031	-1.14779165811105	6.75985818308106	8.05548249471609e-05	0.00205065266657879
ENSDARG00000105063	2.06602519700486	3.43854007630861	8.18102523237389e-05	0.00207983477474231
ENSDARG00000013210	3.3650964736344	-0.0306300318703917	8.23660092813397e-05	0.00209117536480333
ENSDARG00000089156	2.58669451695112	2.78769706501816	8.26289710232424e-05	0.00209506195545235
ENSDARG00000002509	4.61604108120125	6.35765091986037	8.33467957267849e-05	0.00211045598157053
ENSDARG00000042848	1.18360584594307	4.15217818773831	8.36258914184991e-05	0.00211471468392112
ENSDARG00000094012	1.22620543929835	4.59717679801293	8.37733241180433e-05	0.00211563704762746
ENSDARG00000096950	-2.65999087118347	-0.607410291828998	8.41505969763682e-05	0.00212235374675716
ENSDARG00000067985	1.68009812044833	2.53886494984643	8.43112549414738e-05	0.00212359669480724
ENSDARG00000098954	1.02634226393885	4.71566469422312	8.46053575560467e-05	0.00212819307720467
ENSDARG00000004871	-2.60883453744047	3.23969797274374	8.47647763364714e-05	0.0021293939267556
ENSDARG00000097753	-1.18730833099306	4.23885298367499	8.55947769158912e-05	0.00214548564954426
ENSDARG00000101948	-2.01585425970735	1.64798430887957	8.56303864951581e-05	0.00214548564954426
ENSDARG00000012450	-1.67401737452518	4.83943075456029	8.58220014087883e-05	0.00214746469929313
ENSDARG00000006219	-1.30610125708197	6.05250772064107	8.66259354172529e-05	0.00216474011874281
ENSDARG00000007141	-1.00435502299068	6.34736751623956	8.67434583825468e-05	0.00216483968714662
ENSDARG00000054916	1.48966240169873	5.3738101547851	8.71267439339464e-05	0.00217156291057328
ENSDARG00000089934	-2.58065617046834	0.16802994864596	8.73199667426814e-05	0.002173537605591
ENSDARG00000022564	-1.11612969006608	3.92174311798178	8.78977198058424e-05	0.00218506626276141
ENSDARG00000042732	-1.12930066262918	5.83628649487838	8.84164001776014e-05	0.00219509831013845
ENSDARG00000032623	-2.0154261235896	3.66856936638674	8.85424849903927e-05	0.00219537004071758
ENSDARG00000098206	-2.27275091902214	2.36189392508916	8.93015664400727e-05	0.00221131554196476
ENSDARG00000098880	2.11843537157682	0.729321933584292	8.97924954980204e-05	0.00221988914192245
ENSDARG00000040649	1.37888952160766	3.14913060133699	8.98806533573257e-05	0.00221988914192245
ENSDARG00000008398	1.70629129915283	1.56744971043433	9.04268964200656e-05	0.0022304911177767
ENSDARG00000068587	-0.97012358288207	4.4086995528514	9.13126481111092e-05	0.00224942927846837
ENSDARG00000004115	1.53677612642507	4.13793534093676	9.17087040594148e-05	0.00225627078748498
ENSDARG00000014963	-1.38914710793133	3.06708431850936	9.18648717577293e-05	0.00225720039923276
ENSDARG00000051857	-1.01142676477119	5.24262864302756	9.22588933556557e-05	0.00226396437530539
ENSDARG00000055395	3.0260931110618	5.1110332816348	9.25067587524395e-05	0.00226712900916808
ENSDARG00000078552	-1.39977014305618	6.46351706085628	9.27493599627816e-05	0.00227015667061663
ENSDARG00000078041	-1.22131990330151	5.89965028456133	9.29746884358019e-05	0.00227275433898133
ENSDARG00000094760	1.3141751665152	5.03443649292131	9.31197861598131e-05	0.00227338663599124
ENSDARG00000052966	-0.986703447767682	6.20818067203211	9.32479836370597e-05	0.00227360524809184
ENSDARG00000045633	2.44055676668447	-0.0484283696052494	9.3682997411908e-05	0.00228129465089764
ENSDARG00000007196	-1.00125609417738	4.92720237132005	9.40424077921602e-05	0.00228712575175143
ENSDARG00000098279	2.20010576737184	2.29320219122539	9.46263134455463e-05	0.00229839480059393
ENSDARG00000054537	1.08004837722634	4.90032733811168	9.53896203062311e-05	0.00231193733600352
ENSDARG00000055722	1.15250711232073	6.06502887590978	9.54263745442266e-05	0.00231193733600352
ENSDARG00000102808	-1.85329519483963	6.29790115765162	9.64136022293332e-05	0.00233289105800342
ENSDARG00000021309	-1.19021286672579	6.66475682452823	9.68198943674928e-05	0.00233975275780099
ENSDARG00000061450	1.139688396473	4.5255673619944	9.76103259683211e-05	0.00235522462781689
ENSDARG00000070818	1.50335133754129	3.30732706498377	9.77071736824439e-05	0.00235522462781689
ENSDARG00000014975	2.27532247414862	4.65790374730398	9.7977780666147e-05	0.00235876558580988
ENSDARG00000074204	-1.4918054772639	2.29502789089022	9.83381507789991e-05	0.00236445589016794
ENSDARG00000098171	-2.32088730392998	6.83179052291065	9.85406271362518e-05	0.00236634022368629
ENSDARG00000099724	-1.43050016379482	3.31964667661228	9.90470028761993e-05	0.00237550843250376
ENSDARG00000030441	-1.56635329387754	5.7291862251972	9.95035210690832e-05	0.00238345934199021
ENSDARG00000013598	1.86141408078338	1.28045850895172	0.000100981295370645	0.00241582228209797
ENSDARG00000087927	-1.01323214370938	5.08446757811223	0.000101217595707917	0.00241844097413891
ENSDARG00000093779	3.24779030389169	0.405087208237342	0.000103315798080498	0.00246548475844914
ENSDARG00000022614	2.8680350982173	1.79983521236894	0.00010352210177191	0.00246731989310625
ENSDARG00000070278	-1.24743746874749	3.44517347824429	0.000103838230562164	0.00247176472175879
ENSDARG00000054446	-1.06234072034691	4.70366832482857	0.00010439641250186	0.00248195311368201
ENSDARG00000104516	-1.30466930168358	2.9615647203475	0.000104798653286692	0.00248841335269907
ENSDARG00000094451	1.60885494433131	5.32352466690227	0.000105051637753157	0.00249131788188985
ENSDARG00000037397	-1.31852629362224	5.35029186144086	0.000105195155802188	0.00249162240457182
ENSDARG00000027799	1.60563302688458	2.85612595498831	0.000105505971752565	0.00249588382556596
ENSDARG00000098233	1.54833995325695	2.88159100407878	0.000106465745322188	0.00251546761593329
ENSDARG00000013839	-1.45664396178152	4.67681957715978	0.000107198349002554	0.00252964222825706
ENSDARG00000069594	1.07868381807205	3.85523670153215	0.000108435047165547	0.00255566260111926
ENSDARG00000029830	2.33217540155009	2.52658788067362	0.000108997986392324	0.00256477917415941
ENSDARG00000036700	-3.36807512125907	5.20538289740688	0.000109090885311968	0.00256477917415941
ENSDARG00000008383	-1.24150391655935	8.30920582796784	0.000109235949047513	0.00256502689715385
ENSDARG00000113510	-2.48179216914584	1.45004719390891	0.000110804797045745	0.00259866551693878
ENSDARG00000063054	1.2848061367019	3.37112379326326	0.000111971538051947	0.0026228025995534
ENSDARG00000040730	-1.17633474365723	5.30478923626911	0.000112185383306731	0.00262458736626925
ENSDARG00000103472	-1.00726335628537	4.19090721352526	0.000113108996146935	0.00264295248717355
ENSDARG00000099493	3.27565268181461	1.57718778530389	0.000113268797320672	0.00264344695044461
ENSDARG00000019516	-2.14342376824451	3.61685898544717	0.0001134629078096	0.00264473993056924
ENSDARG00000101462	1.47209046802405	3.60203525136099	0.000114163703595553	0.00265672142379904
ENSDARG00000101598	1.81475552193086	3.2880503809602	0.000114255602219291	0.00265672142379904
ENSDARG00000001890	-1.1774310526945	7.02888991468182	0.000114398259180913	0.00265679854787145
ENSDARG00000070682	-0.959489028296719	6.34505718542948	0.000114615151989099	0.00265859744887609
ENSDARG00000087483	-1.37683471603474	2.50983705582721	0.00011493210740583	0.00266197948246419
ENSDARG00000062168	-1.38584939740396	2.6851959613343	0.000115073384159747	0.00266197948246419
ENSDARG00000099758	-1.56752447196349	5.96159637214917	0.000115179790896993	0.00266197948246419
ENSDARG00000101071	-4.11864727473265	2.09258061948315	0.000115531783082514	0.00266688197098583
ENSDARG00000041493	-1.11536528828915	4.27426602896199	0.000115925239649947	0.00267026426112639
ENSDARG00000103130	1.58330225759563	1.72360499252283	0.000115958399759409	0.00267026426112639
ENSDARG00000040869	-2.63789636815324	2.59683256334	0.000116581201861478	0.002681367642814
ENSDARG00000097651	-1.59313644661178	3.43853805079796	0.000117262675254279	0.00269379208322088
ENSDARG00000078423	-1.55383472804594	2.29416274323217	0.000117697830521493	0.002700534939294
ENSDARG00000015793	-1.24865093516256	4.19167317745162	0.000117948958438605	0.00270304421940971
ENSDARG00000101792	-1.09478172709017	4.60508815840726	0.000118975011515754	0.00272328516755208
ENSDARG00000020482	-1.05631351667965	6.39340592908564	0.000119131305896211	0.00272359305698208
ENSDARG00000001442	1.26673662385194	3.79481683373297	0.000119404106066104	0.00272656058726036
ENSDARG00000105648	-1.12671123898315	5.25907804022773	0.000119685290968407	0.00272971225226628
ENSDARG00000040582	2.3677980233875	1.04628094339708	0.000120072172524494	0.00273526417386442
ENSDARG00000029832	-2.62355122758006	0.454543462074951	0.00012121137356947	0.00275566427829578
ENSDARG00000017659	-1.24766128011992	7.21203473813986	0.000121256743561659	0.00275566427829578
ENSDARG00000100909	-1.3061555940473	2.94381313247471	0.000121770958807938	0.00276405579951305
ENSDARG00000089871	1.50294725646586	5.61500422587798	0.000122181194972728	0.00277006996973248
ENSDARG00000098214	1.20740601113048	3.98046185710519	0.000122541458264254	0.00277493822413839
ENSDARG00000105119	2.12101428719949	2.92942567100701	0.000122821438408809	0.00277797908201752
ENSDARG00000062874	1.79195295989494	1.39786646150908	0.000123693710314789	0.00279439333480105
ENSDARG00000103001	2.45863282125866	1.69221487129485	0.000125996050332232	0.00284238986128526
ENSDARG00000054807	-1.14727709263272	6.07425619565977	0.000126116422229367	0.00284238986128526
ENSDARG00000059553	-0.981210147820092	5.29404024385805	0.00012671152064556	0.00285243041812148
ENSDARG00000077226	-1.05691999969762	6.62065124721484	0.000126894187319186	0.00285317390284777
ENSDARG00000074331	-1.22245330395776	5.40903214228117	0.000127096705119377	0.00285436145643247
ENSDARG00000017261	-1.70062975073209	3.05085977896146	0.000127523147492842	0.00286056923911296
ENSDARG00000034095	-2.83989901075458	0.547200629517884	0.000128027037479753	0.00286680446405062
ENSDARG00000058830	-1.04408661778938	5.25274821034292	0.000128101820075058	0.00286680446405062
ENSDARG00000070953	-2.9130232195176	2.54446669805741	0.000129102021566365	0.00288580099086271
ENSDARG00000098871	-1.66595193991419	2.29103303407581	0.000129311168510941	0.0028870913934404
ENSDARG00000061124	-0.968503634467705	6.09966389313852	0.000130122720920532	0.0029018127716863
ENSDARG00000017813	-1.13471275566024	3.99167851598743	0.000130499033975868	0.00290608030814179
ENSDARG00000009346	-0.974009181995818	4.86822318062901	0.000130618913519563	0.00290608030814179
ENSDARG00000012776	1.07896360717667	5.76682516399301	0.000130990280314249	0.00291094600786922
ENSDARG00000092112	-1.01988343549784	6.07091349666334	0.000134812643377179	0.00299240124711604
ENSDARG00000028027	2.887808865675	2.99824243430811	0.000135325628278064	0.00300029506323005
ENSDARG00000036427	1.15375146029032	4.61425532299817	0.000135824297723989	0.00300785352462637
ENSDARG00000042821	-1.33499276672785	3.70534591775416	0.000136700280025673	0.00302374041676276
ENSDARG00000074645	-1.0338771400668	4.26725467323756	0.000137100941176854	0.00302908881276833
ENSDARG00000093048	1.30489145481603	3.23566784363851	0.000138221548823244	0.00305031281413518
ENSDARG00000077297	1.12511434495901	5.09107238910417	0.000138651722251539	0.00305626865684403
ENSDARG00000002549	1.1533710429654	4.07490913456055	0.000138907790231027	0.00305837740916281
ENSDARG00000039100	3.68602202679807	3.14810223552214	0.000139494340006456	0.00306774922826194
ENSDARG00000073870	-1.28318006918592	6.38080775054851	0.000139946869902144	0.00307415549357625
ENSDARG00000086933	2.07062806807048	1.74448477895637	0.000140251429405145	0.00307730035036582
ENSDARG00000089581	-1.31387032106756	4.42563310345966	0.00014164288201189	0.0031042584268054
ENSDARG00000060901	-1.24073813796501	2.96160587823043	0.000142873335217675	0.00312763017519565
ENSDARG00000016343	2.72911678549692	1.85110351273559	0.000143042679799162	0.00312774630244338
ENSDARG00000037109	-1.1014582300005	4.46186178003265	0.00014339372011831	0.00312997213207904
ENSDARG00000077385	-1.39805020541655	2.39063544085108	0.000143472787718943	0.00312997213207904
ENSDARG00000070393	-1.64120473151571	2.21080675292367	0.000143873557909414	0.00313452467853186
ENSDARG00000074131	-1.05562738334724	6.77640995778384	0.000144010259526612	0.00313452467853186
ENSDARG00000062024	2.06094483595654	0.891493926982922	0.000144530428424086	0.00313929731605706
ENSDARG00000052207	3.18701579519008	0.849780627267407	0.000144558821183096	0.00313929731605706
ENSDARG00000062025	-1.0712181616075	4.06274026148261	0.000144974839325743	0.00314475001299651
ENSDARG00000038156	-1.69797591726152	4.56032715125334	0.000145251360849555	0.0031471678378619
ENSDARG00000014941	1.23409778741534	3.15584621424174	0.000146001799925717	0.00315800176070765
ENSDARG00000075147	2.25763336124687	0.043991209607406	0.000146187091192891	0.00315800176070765
ENSDARG00000100257	2.16363747127173	0.639860581116191	0.000146248259018453	0.00315800176070765
ENSDARG00000026383	2.77172219491379	-0.347124026085754	0.000146575479711344	0.00315815477945032
ENSDARG00000074866	1.83777488671459	2.15036675114159	0.000146586614559896	0.00315815477945032
ENSDARG00000070404	1.29832950005696	3.24896769518686	0.000147243893504373	0.0031677135219579
ENSDARG00000076796	-0.99786914490165	5.64136656136341	0.000147362558030978	0.0031677135219579
ENSDARG00000075393	1.46751993454086	4.60560601445035	0.000147929903049225	0.00317632822234186
ENSDARG00000040440	-1.1363674229184	5.25271699027313	0.000149260827342732	0.00320130055674227
ENSDARG00000055490	-1.11194525059714	4.36274008597653	0.000149535496702284	0.00320358799508141
ENSDARG00000102458	-1.03167311586978	4.60582862540017	0.000149886405065823	0.00320750177933788
ENSDARG00000074728	-1.50833371261715	2.75436897252973	0.000152761276567432	0.00326535791514711
ENSDARG00000075445	-1.00140020141958	5.95404575838763	0.000153266979217773	0.00327249887205518
ENSDARG00000070046	-1.2352425868077	3.22859765960085	0.000153995947195074	0.00328244459689162
ENSDARG00000086215	1.38659622995935	2.40382616284787	0.000154077092055279	0.00328244459689162
ENSDARG00000028614	1.13143618139678	3.5162851218836	0.000154314907075438	0.00328384188974037
ENSDARG00000099508	-5.61796384070299	1.21847572235913	0.000155863244897186	0.00331095491621807
ENSDARG00000021739	2.27627686470106	2.92893290290726	0.00015593630433544	0.00331095491621807
ENSDARG00000070122	1.21803725964098	4.07254573838197	0.000156874120050861	0.0033271622324914
ENSDARG00000008748	-1.07387501033497	6.87797731834038	0.000157474719659156	0.00333618942193459
ENSDARG00000055223	1.43472324213517	4.15144724846155	0.000157659871843578	0.00333640485731577
ENSDARG00000056609	-1.11105705060168	4.27722646406641	0.000157846354144084	0.00333664793177966
ENSDARG00000028327	-1.02239730900876	6.08597696891718	0.000160780433525003	0.0033920546240158
ENSDARG00000044098	4.59875398042912	2.87609547666776	0.000160823274773708	0.0033920546240158
ENSDARG00000100290	-1.74632436366302	1.94805788619167	0.00016251763253193	0.00342400408783017
ENSDARG00000071871	-1.38226210584267	4.28819139755354	0.000162979726523065	0.00342994971922217
ENSDARG00000087375	-1.21105016452191	6.02914330930759	0.000163597676399676	0.0034391586503998
ENSDARG00000071087	-1.28870488742444	3.44481290054037	0.000166325461616623	0.00349091713534612
ENSDARG00000057855	-0.967302641482088	5.0482432005858	0.000166425954582767	0.00349091713534612
ENSDARG00000071389	2.22273981197852	2.13529174136617	0.000169034984706147	0.00354174731141989
ENSDARG00000045887	1.09518389399575	5.75396792389006	0.000169995132252143	0.00355795519939804
ENSDARG00000016360	-1.09345265585578	6.0150526761492	0.000170426274155448	0.00356306772951966
ENSDARG00000052928	-1.1341811991053	6.47863098258947	0.000170646306995474	0.00356376027982772
ENSDARG00000105141	1.59641561654422	1.24978383389997	0.000171471757759925	0.00357612777110044
ENSDARG00000011648	-1.0698518288565	5.14466574742072	0.000171613620944926	0.00357612777110044
ENSDARG00000026925	1.40657839062804	10.0144106558937	0.000172216888669829	0.0035836060988305
ENSDARG00000098644	1.14195901622148	4.86111764800488	0.000172664772043403	0.0035836060988305
ENSDARG00000045946	-1.05545805642748	5.68732149719491	0.000172756356754345	0.0035836060988305
ENSDARG00000017093	-0.960541562872454	5.01438682577307	0.000172767984532737	0.0035836060988305
ENSDARG00000045788	1.52347740218763	4.39775149821472	0.000172912236373003	0.0035836060988305
ENSDARG00000014945	-1.0749400414395	5.21028915144695	0.000173588209126255	0.00359370942824138
ENSDARG00000030224	-0.973970631892685	5.2225594590495	0.00017520230192862	0.00362319120485141
ENSDARG00000019302	-1.81204692191549	5.5947162677333	0.00017594465699603	0.0036346010562766
ENSDARG00000078026	1.11851384443947	5.73920093509716	0.000176270709267214	0.00363739568571208
ENSDARG00000031540	2.01633225614154	0.781013616125499	0.000177278056213726	0.00365422778143473
ENSDARG00000056922	1.06969960389137	4.80839663826354	0.000178935731357094	0.00368441424382905
ENSDARG00000043085	2.82658650383613	1.88023390377269	0.000179142685735398	0.0036846964281735
ENSDARG00000101592	-1.4500433031014	2.17509119657324	0.000179765172014679	0.00368984909945176
ENSDARG00000030166	1.22266105441683	3.04503152077382	0.000179780238810022	0.00368984909945176
ENSDARG00000100540	1.34460686127394	4.05715946648266	0.000180382636370398	0.00369823196524128
ENSDARG00000013961	-1.22151914736868	4.64949409810887	0.000182107094636496	0.00372957677060588
ENSDARG00000099664	-1.23762693872032	6.40394470088805	0.000182809999786622	0.00373995522095657
ENSDARG00000025391	-1.16744424559356	5.72028882838911	0.000183309262646623	0.00374614974371185
ENSDARG00000097526	3.09584633105266	0.324681278925473	0.000184871631849921	0.00377403362364288
ENSDARG00000029885	-0.924778513592561	5.6286828713502	0.000185437512110399	0.00378153694482244
ENSDARG00000102810	-1.28135563265186	3.78028968742826	0.000185773431207531	0.00378346704690103
ENSDARG00000103190	-0.960891952899982	5.12392637909412	0.000185929019926904	0.00378346704690103
ENSDARG00000006477	-0.960336526048502	5.57358544515486	0.000186508879669996	0.0037912204783239
ENSDARG00000101706	2.67847267093631	-0.69146999152565	0.00018834360055037	0.00382443815941843
ENSDARG00000009342	-1.09804805435425	6.75915072477126	0.000190493674384875	0.00386343695321212
ENSDARG00000097353	2.9164123896932	1.07431325739167	0.00019066943792797	0.00386343695321212
ENSDARG00000063068	0.937036831804293	5.74757495478173	0.000190938845029187	0.00386478870294216
ENSDARG00000043035	2.17254117557698	1.37418647033138	0.00019119079819976	0.00386578467579514
ENSDARG00000095351	-2.177887861562	4.37923483304696	0.000191959512520787	0.00387721612842568
ENSDARG00000079059	2.30722213044099	1.40408476122904	0.000192320853560133	0.00388040393103816
ENSDARG00000097712	1.69027332544597	1.89468343597682	0.000192958339799302	0.0038891508086187
ENSDARG00000073844	4.67675223058094	0.778589556985492	0.000193580630784598	0.0038975732705068
ENSDARG00000078600	1.19014737953209	3.80090277482549	0.000198058042578076	0.00398351550404659
ENSDARG00000095783	1.43146400359279	2.65514482893126	0.000198745290868878	0.00399312588092402
ENSDARG00000056600	-1.34840859703166	5.63511043684253	0.000200605436210186	0.0040172833750756
ENSDARG00000011961	1.15144814659906	4.3642836381399	0.000200655433717392	0.0040172833750756
ENSDARG00000071288	-2.06996170041785	5.31807485919196	0.000200990214896589	0.0040172833750756
ENSDARG00000086345	2.11682323253834	-0.0395434889642567	0.000201058153464812	0.0040172833750756
ENSDARG00000029473	-0.95297555051435	5.48040116540869	0.000201233346319848	0.0040172833750756
ENSDARG00000090615	1.27334034743132	3.74351145620823	0.000201250632149149	0.0040172833750756
ENSDARG00000058861	-1.18881931778023	5.41739290371476	0.000201422505196007	0.0040172833750756
ENSDARG00000001873	-1.83168228361767	5.57960876811374	0.000201746307783532	0.00401953693888046
ENSDARG00000091413	-1.54538540659207	2.74336383572808	0.000202010283353756	0.00402059506545518
ENSDARG00000099865	-1.21421065009831	7.72755055571768	0.000203380071521956	0.00403814844975049
ENSDARG00000089087	1.76048008153203	7.50331984239167	0.000203518111077819	0.00403814844975049
ENSDARG00000025089	-1.45403780092117	3.65176260393136	0.000203762462799881	0.00403814844975049
ENSDARG00000101039	1.80439729234144	2.16040140915139	0.000203790864918161	0.00403814844975049
ENSDARG00000002215	-1.08992198203215	4.82011105187609	0.000204070464900926	0.00403814844975049
ENSDARG00000105098	-0.914584091898523	4.59781805886646	0.000204162957232888	0.00403814844975049
ENSDARG00000007356	2.51441725756369	0.472247079184399	0.000204846122826476	0.00404746220096623
ENSDARG00000003035	-1.16040037838702	7.63201608374411	0.000206646470693715	0.00407536342948905
ENSDARG00000094511	1.47684709701392	4.69884023241754	0.00020668571019646	0.00407536342948905
ENSDARG00000025889	-0.938859961923842	5.23386344506748	0.000207568161443639	0.00408853526265069
ENSDARG00000056691	-0.975994742536901	4.86741728885082	0.000208609106041654	0.00410479858090425
ENSDARG00000020956	-1.44571417337715	5.23252116625787	0.000209729858058754	0.00412259711711987
ENSDARG00000039899	-1.31618301183541	4.77001199817497	0.000210187010611471	0.00412732825059621
ENSDARG00000093954	1.28522423176577	3.4492871674328	0.00021069169320124	0.00413171514633676
ENSDARG00000005774	-1.22860043528772	8.03357002656151	0.000210843805390762	0.00413171514633676
ENSDARG00000053527	-1.56694363184648	2.38006377316052	0.000212121342124095	0.00415248216661203
ENSDARG00000006862	1.46733483560784	1.84252653497834	0.000212685993124722	0.00415926546759906
ENSDARG00000091994	3.09614057113227	0.514446853251619	0.000213448905060593	0.00416990806638353
ENSDARG00000087181	1.32541750797556	2.72782499094296	0.000214887810462508	0.0041937214760375
ENSDARG00000068629	-1.16394358559398	5.67593941913385	0.000217689495300159	0.00424405481276905
ENSDARG00000017982	2.73255476771681	-0.838352210862571	0.000218426593616002	0.00425311125964703
ENSDARG00000010052	-1.07024496861169	5.61917585127593	0.00021860014865758	0.00425311125964703
ENSDARG00000105675	-2.70156876323995	0.721695973702737	0.000219087383626584	0.00425824581407551
ENSDARG00000011196	-0.917936630900053	5.48034263207482	0.000219701637214887	0.00426583616779659
ENSDARG00000042221	-2.31004664115729	6.1811693096563	0.000220244752616104	0.00426718556639817
ENSDARG00000062397	2.43260186281021	2.64854387828629	0.000220385975402209	0.00426718556639817
ENSDARG00000091931	-1.90731591179633	3.77558527136874	0.000220442533324708	0.00426718556639817
ENSDARG00000040584	-1.15346976641152	3.12596503075368	0.00022115766203433	0.0042710243541108
ENSDARG00000076891	0.964564644529185	4.64108583349421	0.000221205442555988	0.0042710243541108
ENSDARG00000109946	4.86760372156864	3.77485985665015	0.000221312847425472	0.0042710243541108
ENSDARG00000037618	-2.93168061521763	3.60396739612594	0.000222260918626237	0.00428498375677094
ENSDARG00000099002	1.78486650437978	1.86373949592954	0.000223339671813932	0.00429723721765991
ENSDARG00000015524	-1.0818419486472	6.12337821661905	0.000223347253511353	0.00429723721765991
ENSDARG00000015554	1.91935847239481	0.265069273531846	0.000224438512871871	0.00431088218686256
ENSDARG00000100875	-1.58568961914035	3.85285304697529	0.000224508628077544	0.00431088218686256
ENSDARG00000117320	1.6172023195209	2.92783636196863	0.000224784927781882	0.00431184528975568
ENSDARG00000046107	1.10039041154633	3.92580371826413	0.000225466528370324	0.00432057316224822
ENSDARG00000029252	-1.20409666307747	6.01195450484915	0.000226319688547037	0.00433256777261682
ENSDARG00000057598	1.56892150335341	2.89199022229093	0.000226821530738308	0.00433781958534334
ENSDARG00000060682	-1.7416534534421	7.11279753747835	0.000228499077064565	0.00435791119675581
ENSDARG00000075172	1.17612308007097	4.45221016861287	0.000228519030638749	0.00435791119675581
ENSDARG00000042851	-1.01594172464481	4.14429770062535	0.000228557780288236	0.00435791119675581
ENSDARG00000088908	-1.74147706574139	3.65150487507634	0.000229066644013908	0.00436325045096222
ENSDARG00000056517	-1.04648696425128	3.8603422369992	0.000230227823137062	0.00438099191991454
ENSDARG00000061480	-3.6743079476588	0.00961172532502283	0.000233006472407217	0.00442944607117489
ENSDARG00000063211	-1.0685291113746	4.20531139959057	0.000236333300185917	0.00448821417793314
ENSDARG00000060027	-1.07430459372305	3.80047034337267	0.000237187944452405	0.0044931788424249
ENSDARG00000001909	-1.23844622120942	3.58363836856835	0.000237309972306338	0.0044931788424249
ENSDARG00000053773	2.35691741500839	3.75315811729309	0.000237415072644831	0.0044931788424249
ENSDARG00000032584	1.61937295239882	0.959517246894209	0.000237537330107741	0.0044931788424249
ENSDARG00000094004	-2.27970669360584	2.67567598969352	0.000239170352361246	0.00451958484486807
ENSDARG00000036929	-0.990823768786446	4.56503962868825	0.000239836070871709	0.00452660662206552
ENSDARG00000052703	-1.24788243502505	4.02446875131586	0.000240057631937644	0.00452660662206552
ENSDARG00000074684	2.139491876436	0.258923550056952	0.000240254151231463	0.00452660662206552
ENSDARG00000033655	1.21916191761201	3.35276188805709	0.000240995848834184	0.00453609856833305
ENSDARG00000020298	4.19389866923293	7.85072735053713	0.000241306181678865	0.00453746051880761
ENSDARG00000010487	-1.53097783279094	3.44326794505571	0.00024226431839795	0.00455098892501843
ENSDARG00000055108	-1.35114187885527	3.98089358270502	0.000243960391504712	0.00457833935513813
ENSDARG00000113643	-0.999227372743161	4.2308506848568	0.00024457647017946	0.00458538796156516
ENSDARG00000095949	-3.22533327029678	3.25616694985518	0.000246230940393707	0.0046118716507729
ENSDARG00000004587	1.06681440638653	5.0055978105949	0.000249175846260529	0.0046586868032049
ENSDARG00000039958	-1.14751392811882	3.80698283579562	0.000249219706353092	0.0046586868032049
ENSDARG00000079119	-1.21543320550617	3.18443645908569	0.000249463430328432	0.0046586868032049
ENSDARG00000117740	1.6977553098408	1.11155368015466	0.000250028945651322	0.00466467896940681
ENSDARG00000054137	1.17041982081612	4.88236797627788	0.000251670986870592	0.0046894096135883
ENSDARG00000100261	2.32579582954313	0.183424384531525	0.00025198535775875	0.0046894096135883
ENSDARG00000007285	-1.0795642583177	4.09411388410291	0.000252092350864216	0.0046894096135883
ENSDARG00000010572	-1.47067087128786	5.30424666615558	0.000253108849076697	0.00470372945940095
ENSDARG00000042753	-1.61935684773285	1.83581636014772	0.000256077381478254	0.004754262349217
ENSDARG00000070386	-1.08494303237015	4.85756384687128	0.000257525962727607	0.00477508291521581
ENSDARG00000111386	2.27349102058285	5.12352142690112	0.000257699707335033	0.00477508291521581
ENSDARG00000004621	1.00361371883493	5.06619267649736	0.000260415754664872	0.00482072543125739
ENSDARG00000033296	1.53389622983238	2.58786257094622	0.00026328871335632	0.00486918127794856
ENSDARG00000041110	-1.22057439833687	4.53176768424509	0.000264048869694816	0.004878507556658
ENSDARG00000078093	1.35968755146642	4.37180684133673	0.000264780732473859	0.00488729353928273
ENSDARG00000020544	1.18146335847111	2.88411240785496	0.000268287557111912	0.0049421211878839
ENSDARG00000109823	-1.2768818438259	2.87312786434482	0.000268520881722974	0.0049421211878839
ENSDARG00000117641	2.3056954845737	2.12786204363211	0.000268528743412583	0.0049421211878839
ENSDARG00000052341	1.19508341338944	3.70577991731475	0.000269366561710655	0.00495276010813603
ENSDARG00000043339	-1.23010055997786	3.3462797301684	0.000277216739019974	0.00508804521231802
ENSDARG00000030743	-0.908139863600376	4.76860582078004	0.000277258036167117	0.00508804521231802
ENSDARG00000077542	1.2375643693223	3.08248665228691	0.000277832057216991	0.00509367676438113
ENSDARG00000056162	-1.76332975255077	1.56261824104971	0.000278672062820289	0.00510416928126269
ENSDARG00000094896	2.55135303970524	-0.0492915537622231	0.000280854951143605	0.00513921435072468
ENSDARG00000005172	-0.935668983295571	4.8389255423985	0.000281435426000951	0.0051413970502078
ENSDARG00000073813	-1.63167793875778	2.74992457794966	0.000281513532302772	0.0051413970502078
ENSDARG00000068650	-1.08203594479458	4.97207156062886	0.000282011985944963	0.00514557180479675
ENSDARG00000070578	1.85696319542287	1.21359380027878	0.000282474895312259	0.00514909065862221
ENSDARG00000015292	-0.986125223824703	5.10846957037285	0.000283024235745127	0.00515417679365076
ENSDARG00000003797	1.97856109397469	2.29525861595463	0.000285207815420489	0.00518898608456341
ENSDARG00000075444	-1.62097145516404	3.7956787873284	0.000285989286895538	0.00519824378764273
ENSDARG00000020679	-1.00962820509908	4.81983702601946	0.000286687515960663	0.00520597225411615
ENSDARG00000055792	1.4007154893392	5.71396056158195	0.000288703995462164	0.00523760140958809
ENSDARG00000030913	-1.09893260329936	6.1842558311558	0.00028964772540567	0.00524241418901693
ENSDARG00000004415	0.930620526585845	5.2128599391711	0.000289725083637159	0.00524241418901693
ENSDARG00000101688	4.38167253241608	1.8547106362218	0.00028979412362846	0.00524241418901693
ENSDARG00000053890	-1.28258646994104	3.56220309762611	0.000290264857337428	0.00524308097263389
ENSDARG00000097718	-0.972550719907406	4.02245407453996	0.000290380946509749	0.00524308097263389
ENSDARG00000059209	-1.2415061113488	2.5451638141589	0.000290889763087626	0.00524729906602816
ENSDARG00000097797	-1.07014133490103	4.32704603124003	0.000291637677889791	0.00525581815153559
ENSDARG00000097650	2.17048706257974	0.361546073160886	0.000293275012065855	0.00528033489618477
ENSDARG00000027777	1.05691947626872	3.84857529317065	0.000295632477237613	0.00531775890895243
ENSDARG00000015822	1.06291427218555	4.98280796758565	0.000296059341646372	0.00532041797094381
ENSDARG00000079622	2.90844975307187	2.08067773368539	0.000296524467232548	0.00532375896113276
ENSDARG00000070006	-1.24102459529198	3.88098816958063	0.00029856869886832	0.00535541804451765
ENSDARG00000015955	-3.43980534812007	2.1951492990194	0.000299985658899574	0.00537577684044942
ENSDARG00000017173	3.65238838005091	5.70623267133267	0.000300546889930441	0.00537914986909623
ENSDARG00000075435	0.990861909203728	4.62448467957211	0.000300738121385461	0.00537914986909623
ENSDARG00000015239	-1.12895848039233	6.02964934137489	0.000301621941242575	0.00538911229898081
ENSDARG00000091092	-1.38929855935743	3.24764297486506	0.000301860383663477	0.00538911229898081
ENSDARG00000103057	1.06269940592822	4.19257908580416	0.000303737089642504	0.00541754451657028
ENSDARG00000059774	0.970870652688328	4.0689969779561	0.000304033495780597	0.00541776323742863
ENSDARG00000053716	-0.944864425751345	4.47916021019592	0.0003051805721381	0.00542857514300952
ENSDARG00000002564	1.32628753793268	2.49622477475882	0.000305209658221336	0.00542857514300952
ENSDARG00000013763	-0.99143132298799	6.58097906425685	0.000306656387894863	0.00544922399626408
ENSDARG00000034643	-1.06203235857973	4.87122246756994	0.000308299168022157	0.00546827105613351
ENSDARG00000054063	-1.00516574157647	6.88625080836252	0.000308301850597552	0.00546827105613351
ENSDARG00000074378	2.70311941692069	6.43488915578441	0.000308938734803082	0.00547447477368993
ENSDARG00000089800	1.58211390202094	1.79692062599894	0.000311224618150469	0.00550986053321725
ENSDARG00000079795	-1.32003666083942	2.49372882221498	0.000313818263207514	0.00555062414153773
ENSDARG00000087575	1.25048858488837	4.47565385026455	0.000315246265797236	0.00557071413341604
ENSDARG00000058543	1.04923018182641	5.06870599779522	0.000316185414342551	0.0055769751818564
ENSDARG00000076634	1.13939683341309	3.32355552906276	0.000316185565195719	0.0055769751818564
ENSDARG00000005416	1.07430041746767	5.30338499838203	0.000316622219402689	0.00557951557980691
ENSDARG00000017014	-1.08387152083073	7.50798393143426	0.000318344595457601	0.00560468735142205
ENSDARG00000009624	1.58346435224289	2.48991027375839	0.000322377075819777	0.00566969950285188
ENSDARG00000079977	1.56559358618516	1.23432544816764	0.000322631979891661	0.00566969950285188
ENSDARG00000091954	-1.94635064082656	2.19726695755398	0.000323090305846039	0.00567252565521771
ENSDARG00000005738	-0.969502559211743	4.63020179711608	0.000324578598572207	0.00569341319133052
ENSDARG00000099652	-0.936973925344738	5.83016010060692	0.000325131937936881	0.00569787744544349
ENSDARG00000006526	1.22313306596949	7.29262556266201	0.000326416113916275	0.00571512951702628
ENSDARG00000044615	1.4915680385278	4.16594848266881	0.000326814754117482	0.00571685955665874
ENSDARG00000096959	-1.80338899749487	1.9166273222683	0.000328232352064033	0.00573088661450671
ENSDARG00000052604	-1.8381242491902	2.08098408891045	0.000328524715653604	0.00573088661450671
ENSDARG00000117569	-2.48819881343349	-0.731457096229967	0.000328811168664239	0.00573088661450671
ENSDARG00000061591	-1.18950069141507	3.96743749523709	0.000328824906007954	0.00573088661450671
ENSDARG00000045733	-1.41687174216862	4.4804167649852	0.000329119465195618	0.00573088661450671
ENSDARG00000018562	-1.06010968650456	6.54622276373126	0.000330353853336155	0.00574590597673608
ENSDARG00000104581	-1.04994645542071	4.8218829657932	0.00033058472001256	0.00574590597673608
ENSDARG00000005559	1.84792070677068	0.405728867166368	0.000332594916719297	0.00577558039807545
ENSDARG00000008936	-0.918857488922052	5.06799954991396	0.000334653474179122	0.00580603984729147
ENSDARG00000019715	1.42493126919506	2.51003275191545	0.000336922107523724	0.00584008529468623
ENSDARG00000017617	-1.13938037769935	4.20518063835355	0.000337361477482311	0.00584238991022273
ENSDARG00000044954	1.59727823173964	4.03943897226486	0.000338081473968192	0.00584954579324094
ENSDARG00000021789	1.50144965774247	5.05776272536992	0.000338947097263488	0.00585920607753666
ENSDARG00000095966	2.2968253526071	0.955512670358515	0.000339691310470069	0.00586649293658764
ENSDARG00000020811	1.28701785948667	3.68620444460526	0.000339983987776228	0.00586649293658764
ENSDARG00000032238	1.2599945288669	2.98805224145336	0.000340386569008296	0.00586812903370811
ENSDARG00000016200	0.863673538529495	5.12977156947084	0.000342291756379327	0.00589564310649018
ENSDARG00000103846	-1.85856765360395	7.75605218476931	0.000343632446855715	0.00591054279796065
ENSDARG00000055945	-1.60074880599235	8.00681191796452	0.0003440679452511	0.00591054279796065
ENSDARG00000101009	0.929880447787442	5.53578632587212	0.000344086773259365	0.00591054279796065
ENSDARG00000044298	-1.04858117168262	4.41727335510947	0.000344478439698387	0.00591194456321255
ENSDARG00000023958	-1.10628424089358	3.73109393387841	0.000345414020635954	0.00591871024962322
ENSDARG00000090063	-0.882840002740185	6.22182898242759	0.000345493497027883	0.00591871024962322
ENSDARG00000042927	-0.912574527670571	4.78674929396594	0.000346615715077512	0.00593173294411275
ENSDARG00000093997	-1.91977229950121	4.26352643106666	0.000347080388328514	0.00593173294411275
ENSDARG00000057672	-0.89299397669999	4.53392497853847	0.00034718697045313	0.00593173294411275
ENSDARG00000003017	-0.964497028491901	5.42353192224022	0.000347632596898408	0.00593402929728016
ENSDARG00000091402	-0.995161246197548	4.0678993460871	0.000350964561186144	0.00598088262788309
ENSDARG00000054980	-1.04919770455578	4.7033616911686	0.000351231707430814	0.00598088262788309
ENSDARG00000033742	-1.32856875790466	4.72096862706791	0.00035131843201495	0.00598088262788309
ENSDARG00000011088	1.25513955624816	3.53663048142611	0.00035325638313925	0.00600850977459061
ENSDARG00000034056	-0.917319331937715	5.5517934097113	0.000353958128265429	0.00601507988559441
ENSDARG00000043562	1.00594316666214	4.38819312152882	0.000355415333460319	0.00603446497158317
ENSDARG00000087751	2.66843205253553	0.537698173461993	0.000356027929515843	0.0060394880178635
ENSDARG00000023323	-1.39666396160012	8.59001986346344	0.000357515696254334	0.00605933491598346
ENSDARG00000004470	-1.12687252546314	5.8527179266209	0.000359378274967257	0.00608549340035586
ENSDARG00000057918	1.16339082503754	5.84593895483006	0.000360131444132035	0.00608800844288648
ENSDARG00000071678	2.7215790607595	0.085272250026095	0.000360165391701681	0.00608800844288648
ENSDARG00000095538	-1.09290690251857	3.35638363347958	0.000362157320698769	0.00611625654009162
ENSDARG00000078250	0.877730344409437	5.37162334246222	0.000362680053635318	0.00611966423244656
ENSDARG00000103145	-1.05201837084669	4.5176885362848	0.000363443485987883	0.00612285139466788
ENSDARG00000040990	-1.50409841969104	4.987259643685	0.000363711563716345	0.00612285139466788
ENSDARG00000027649	-0.913998273492215	5.36645305086075	0.000363832308709221	0.00612285139466788
ENSDARG00000036546	-1.57680240095147	2.24829917220386	0.000365844381443175	0.00615128291091448
ENSDARG00000058865	-1.91349383731276	3.52450983328832	0.000366266817684387	0.00615295983505569
ENSDARG00000058285	1.23961758077093	4.10432888594837	0.000369550641275873	0.00620266027923157
ENSDARG00000101201	-1.83827362922707	0.249861221505392	0.000372036373496876	0.00623865016761359
ENSDARG00000099376	1.24080929539299	2.67706877863021	0.000372349288862656	0.00623865016761359
ENSDARG00000029479	0.98451698745968	4.29070987937127	0.00037449564410275	0.00626910311335131
ENSDARG00000097617	1.02462604689103	3.92295714157525	0.000376888615529505	0.00630362739675532
ENSDARG00000069980	-0.977283768837801	3.99621522098975	0.000379426079068031	0.00634050574021923
ENSDARG00000097936	-2.33140015730808	1.32383118363813	0.000383329214985872	0.00640012096509249
ENSDARG00000029045	1.05491439985438	4.77602100865559	0.000384864697300991	0.00642013576853719
ENSDARG00000053820	1.84575070222379	2.45388745780906	0.000385652045223349	0.00642764645653286
ENSDARG00000098383	2.07936372768768	3.66936287273331	0.000386472730927987	0.00643569917956674
ENSDARG00000019856	-1.2708247042484	6.02312004582246	0.000387537251737968	0.00644779474597542
ENSDARG00000033029	2.60535135356208	1.1910216731628	0.000388186803033171	0.00645297103176415
ENSDARG00000002249	1.12026144879289	4.51796280619087	0.000389091524597549	0.00646237639329396
ENSDARG00000078014	-1.03933355217318	6.60043288994743	0.000390351176373397	0.00647765524796481
ENSDARG00000022970	-1.0991913773153	5.29657014839213	0.000391398861205574	0.00648615547348895
ENSDARG00000061992	-1.39445086402711	3.45441614504447	0.000391543764094287	0.00648615547348895
ENSDARG00000038794	1.3305448518105	4.38841057362858	0.00039277737965141	0.00650094296685194
ENSDARG00000105223	0.99149893694122	6.16305451776886	0.000393406842784813	0.00650571402547964
ENSDARG00000008032	-0.979984434895626	5.52052054298179	0.000394957271373718	0.00652569349504565
ENSDARG00000033436	-0.896181410362236	4.7971495455341	0.000395829987562561	0.0065344505392687
ENSDARG00000058571	-1.48492263038857	1.83191502925961	0.000397581357615826	0.00655768490109079
ENSDARG00000016010	-0.993739943979625	5.36929621339317	0.000400078763358462	0.00659317353583041
ENSDARG00000035905	-1.07670092016842	4.56558566897698	0.000404699203500287	0.00666355761065628
ENSDARG00000059303	-0.99876852349421	6.31536787755717	0.000406249215459746	0.00668330784397842
ENSDARG00000109974	-1.64353178598091	1.38631211012607	0.000407432676664238	0.00669699900513536
ENSDARG00000099996	-0.917411949712374	5.79062030401471	0.000407962549300916	0.00669993275410901
ENSDARG00000060263	0.960902174579923	4.52474419559235	0.000410621590733327	0.00673479613416788
ENSDARG00000105117	0.937797803623236	6.24226904589394	0.000410791834270585	0.00673479613416788
ENSDARG00000025106	1.45299040285108	1.21103859927315	0.000411690219474306	0.00674372630130291
ENSDARG00000038397	-1.23507352479281	3.32303655261963	0.000412703676756344	0.00675452446756499
ENSDARG00000103124	2.47337957841247	0.815669126356973	0.000413362147860273	0.00675949920519025
ENSDARG00000114425	1.0881540797574	3.69182486413516	0.000415374596255011	0.00678658734086915
ENSDARG00000043814	-0.911203416850348	4.56567719951891	0.000418191499865454	0.00682676141090293
ENSDARG00000071558	0.976625768629652	4.60755233759569	0.000428849275593332	0.0069947554642755
ENSDARG00000076376	1.68793214394704	1.9265399494865	0.00043135302193292	0.00702419517931466
ENSDARG00000030006	-1.1747223831603	5.89903768788921	0.000431391018774714	0.00702419517931466
ENSDARG00000057648	-1.22462399270099	5.59926700068551	0.000431995875174052	0.00702804210916694
ENSDARG00000073709	2.16658094713068	0.135311971079685	0.000433353646754333	0.00704412104234005
ENSDARG00000038609	1.51294808842583	6.84961187691114	0.000434265311379031	0.00705292733565926
ENSDARG00000075314	1.49840778114667	3.74170136637642	0.000434963648652127	0.00705825692668094
ENSDARG00000079483	1.69183452185761	1.23372566900869	0.000435547075178108	0.00706078125642521
ENSDARG00000070478	1.36798263729838	1.76021689753641	0.000435859838402081	0.00706078125642521
ENSDARG00000045814	-0.911485227185352	5.46973083610611	0.000437052622746486	0.007074093682434
ENSDARG00000117293	-1.56220823980909	1.70918818313607	0.000438737784674817	0.00709534634469443
ENSDARG00000103865	2.28716039145065	1.13680122623858	0.000439665038422405	0.00710431634542372
ENSDARG00000070985	-1.05527245017347	3.74076342407271	0.000442845374968923	0.00714964671001901
ENSDARG00000003860	-0.941066834186554	6.27027057063018	0.000443692440399579	0.00715726206522739
ENSDARG00000101482	-1.69999330707903	6.22638919868488	0.000444798653192732	0.00716904135285362
ENSDARG00000055653	-0.926461962358486	4.48640073685056	0.000447310976899691	0.00720344459167772
ENSDARG00000028088	-1.21551191067128	2.51152990643856	0.000448307621810548	0.00721340204646559
ENSDARG00000043442	-2.02858635557659	6.83179451981286	0.000449513890887346	0.00722671278039548
ENSDARG00000076520	-1.20673490571143	3.19602639874698	0.000451055594861548	0.00724538923944831
ENSDARG00000102638	-2.81956993203179	1.13211850462549	0.000452246468908079	0.00725840355443631
ENSDARG00000060695	-0.96806918022957	5.44977904170662	0.000453247452205114	0.00726835085886872
ENSDARG00000074163	-2.29930164740483	0.274296720410466	0.000455953145527165	0.00730559548383736
ENSDARG00000045560	1.14274040002169	5.45686272230648	0.000458059677565197	0.00732919028214907
ENSDARG00000077839	-1.20277657004995	3.58934745394465	0.000458194514937939	0.00732919028214907
ENSDARG00000021082	-1.00109033831764	4.88193016133268	0.000458847107944028	0.00733347678723284
ENSDARG00000070000	2.68948989118576	5.07786224253359	0.000459696525632227	0.00734089920789755
ENSDARG00000093570	2.83383666466383	1.32781257058317	0.000462996200689177	0.00738740465149836
ENSDARG00000093864	-1.10637747811548	4.03535665178433	0.000465735547559973	0.00742442410541478
ENSDARG00000058454	-1.61691928220179	6.85720752065704	0.000466095120059867	0.00742442410541478
ENSDARG00000054154	-0.942314156026448	5.13755701113848	0.000469126359746899	0.00746647103613867
ENSDARG00000086778	1.18586212368564	3.78605579894649	0.000469562791196654	0.00746718410320817
ENSDARG00000038996	1.99247280235129	-0.128374563230926	0.000471803076615121	0.00749655771818376
ENSDARG00000078592	-1.08321903033732	5.29458004255409	0.000473877642978866	0.00751699043053239
ENSDARG00000003287	-0.960699857602995	4.53076935211327	0.000474219041842837	0.00751699043053239
ENSDARG00000101240	1.56836277468202	2.25794244633842	0.000474271751609087	0.00751699043053239
ENSDARG00000100515	2.92821938404346	7.18342836493502	0.000477398668284844	0.00756026611975675
ENSDARG00000010481	-1.05986249624229	7.01207900355913	0.000477860219630034	0.00756129527608785
ENSDARG00000039365	1.4809307609128	1.79824956155808	0.000478570071242759	0.00756624838174601
ENSDARG00000058351	-1.03770453884281	4.19989826990283	0.000484198248172174	0.00764762422830656
ENSDARG00000056127	-0.992432123482823	4.58510845515752	0.000484519330140784	0.00764762422830656
ENSDARG00000070025	1.25869811824731	3.59802558360297	0.000487103245544347	0.00768204928270808
ENSDARG00000070828	-1.14295351264756	5.14246259157897	0.000493363137535272	0.00777434292841738
ENSDARG00000074739	1.94297780049289	0.695095773765264	0.000493900343045963	0.00777478531780316
ENSDARG00000102624	-1.67442595558991	3.7349069161846	0.000494206734419543	0.00777478531780316
ENSDARG00000063190	0.877364949478134	5.13226483395863	0.000496813721757464	0.00780268291550301
ENSDARG00000057857	-1.10630520331149	3.81286221291047	0.000496863250930793	0.00780268291550301
ENSDARG00000008946	-1.0578205014802	3.04294922969485	0.000497207727609805	0.00780268291550301
ENSDARG00000070846	-1.55852955026321	4.33568919250188	0.000498854509944363	0.00782208794499109
ENSDARG00000021557	0.949563456478309	5.55768373363962	0.000499951337544774	0.00783284482577338
ENSDARG00000104414	-1.05937609415306	3.78870612127998	0.00050162439116582	0.00785260448797922
ENSDARG00000058990	-1.29844971652792	3.15399143024159	0.000506215112792483	0.00791653890638412
ENSDARG00000021405	0.928695557512317	5.55592808843935	0.000506538913609305	0.00791653890638412
ENSDARG00000004870	-0.860068573198464	5.80213561398104	0.00050854281314466	0.00794134792647766
ENSDARG00000043856	-1.13775659709933	8.01412065041096	0.00050930908281721	0.00794680546814709
ENSDARG00000070447	-0.85605044106692	4.55742488861624	0.000511935426044544	0.00798125328568383
ENSDARG00000037267	-1.42826816521795	4.88457208623047	0.000513115750631579	0.00799311929517347
ENSDARG00000037455	-0.936396045748927	5.05702316606828	0.000513821971350436	0.00799758655325614
ENSDARG00000002184	-0.836050782585869	4.885040755158	0.000514567455965602	0.00800265716386308
ENSDARG00000070991	0.991397251815768	4.5377815497239	0.000514999282710065	0.00800284541437066
ENSDARG00000029250	1.15126431958196	2.84905009361406	0.00051712012083948	0.00802925842349053
ENSDARG00000062370	-1.01307479612344	6.52331140554215	0.000520807437947632	0.00807510289562481
ENSDARG00000074301	-1.36538555419287	5.28424619452843	0.000521074733117599	0.00807510289562481
ENSDARG00000029894	0.970416982504306	3.59832935420434	0.00052134324563456	0.00807510289562481
ENSDARG00000100242	-1.19154920277905	4.34515222663506	0.000522263843046341	0.00808279601896477
ENSDARG00000052975	-0.918907377005587	6.67728329733843	0.000526937964326535	0.00814852081574537
ENSDARG00000057679	0.86955081120373	5.01179133702069	0.000529276550794676	0.00816527909510487
ENSDARG00000040158	-1.08936818777284	8.35714273948548	0.000529288308111014	0.00816527909510487
ENSDARG00000036995	-1.32122048061161	4.53766635578834	0.00052930639122828	0.00816527909510487
ENSDARG00000017835	-1.07330904208014	3.0574465293725	0.000530905499324114	0.00817692192491525
ENSDARG00000097470	-2.06345433810135	0.803429521157543	0.000530918830599731	0.00817692192491525
ENSDARG00000076834	1.32317824361116	3.05555053914265	0.000541450465104804	0.00833239388067256
ENSDARG00000070425	1.11469156065239	4.51957252149654	0.000543440593085756	0.00835627563577912
ENSDARG00000089795	-0.898305046942661	4.96263478575088	0.000547791138951888	0.00841638488831237
ENSDARG00000054220	1.33674749573179	2.95588549222247	0.000549108400022211	0.00842983080774839
ENSDARG00000067601	-0.969652938589985	5.58762214444602	0.000549615039753456	0.00843082056555039
ENSDARG00000055854	1.39061912967121	2.99012194311389	0.000553149431100559	0.00847821559710158
ENSDARG00000103404	-0.951026005989888	4.67835981844573	0.000554652675476953	0.00849442776170205
ENSDARG00000054271	0.847585245254339	5.86495665566402	0.000556432267869891	0.00851484273794159
ENSDARG00000010905	-1.05772032294542	3.45632314663284	0.000558980376888181	0.00854697581886684
ENSDARG00000059832	1.38138049936507	1.59047397744711	0.000560132567069347	0.00855773049383914
ENSDARG00000037061	1.1947648293186	2.57945832629685	0.000561707275757758	0.00857491803592728
ENSDARG00000098879	-1.53123296431128	1.49846294804647	0.000563195683159746	0.00859017918551782
ENSDARG00000030964	-1.50507366808284	3.43420474329575	0.000563608022294162	0.00859017918551782
ENSDARG00000013938	-1.04736171730611	6.01755766211943	0.000566780340481643	0.00863162999358106
ENSDARG00000059651	1.86871219394048	3.00282601091736	0.000568556906068823	0.00865177536154369
ENSDARG00000042816	1.51733855878084	6.09839520581999	0.000569503400420012	0.00865926741292534
ENSDARG00000012949	1.29423472319224	2.49314581345168	0.000571086794417714	0.00867642383200204
ENSDARG00000033899	-0.953664613227461	5.82964726265977	0.000571956863727189	0.00868270753156189
ENSDARG00000057633	1.10553039945472	3.73452101127402	0.000572411148433067	0.00868270753156189
ENSDARG00000091723	4.38183642098967	2.32447455964401	0.000573268802647703	0.00868880465825418
ENSDARG00000030340	-1.04329613659825	5.99717845021874	0.000576374543357111	0.00872893837822879
ENSDARG00000110744	1.25463655102173	3.11646134041944	0.000578775850852273	0.00875834853031769
ENSDARG00000041715	-1.54634480047658	3.88192959147862	0.000581623526016649	0.00879446135651026
ENSDARG00000009484	-1.08599944816614	6.97648749582695	0.000585799862055191	0.00885059110127285
ENSDARG00000091009	1.78333237130162	3.44199940890783	0.000586809058605293	0.00885881893937223
ENSDARG00000060196	-1.0273507656205	3.65030369113639	0.000589888459755014	0.00889767402207182
ENSDARG00000086342	1.05200319327568	5.30697710641289	0.000590316129329252	0.00889767402207182
ENSDARG00000032430	-0.951474909920232	7.04875587771441	0.000597547840892456	0.00899956136042375
ENSDARG00000008906	1.55114608454836	1.93336057819695	0.000598836307553957	0.00900419609421666
ENSDARG00000008170	-1.42886200757237	6.03025462489657	0.000599112299350099	0.00900419609421666
ENSDARG00000000857	-0.890955737350958	6.14567560953109	0.000599272294727064	0.00900419609421666
ENSDARG00000098183	2.30616011398224	3.448851511786	0.000600792926103073	0.00901993600158054
ENSDARG00000004875	1.13713739528289	6.84467627921897	0.000603501835071408	0.0090534771749068
ENSDARG00000037229	-0.847969304784954	5.68369390340566	0.000613337033250587	0.00919378711712968
ENSDARG00000010445	-0.866331691641103	4.25265507737655	0.000621234012940829	0.00930484597387494
ENSDARG00000075849	1.00681013202847	4.49732527370691	0.000622856444763004	0.00931199635353315
ENSDARG00000056050	0.9924665511375	3.73169585884785	0.000622973633477203	0.00931199635353315
ENSDARG00000102737	-2.2024192009797	0.734259994280709	0.000624148249234872	0.00931199635353315
ENSDARG00000058546	2.20579045333196	1.7651402302378	0.000624171734673872	0.00931199635353315
ENSDARG00000010098	-1.53803892189657	5.31571836271012	0.000624498646721415	0.00931199635353315
ENSDARG00000027099	-0.952598949245128	6.56177787952192	0.000624641702216862	0.00931199635353315
ENSDARG00000028850	-1.18758660880608	3.03175446184449	0.00062715908158779	0.00934019737087364
ENSDARG00000076462	1.44510028023948	1.49495277228738	0.000627513129075845	0.00934019737087364
ENSDARG00000087599	2.30415915675568	1.26546815563685	0.000629298768392776	0.00935632336762303
ENSDARG00000006553	-0.937860164174743	6.6178832535398	0.000629577955664779	0.00935632336762303
ENSDARG00000052368	-0.980286443206255	4.65897855589339	0.000632149279870004	0.00938164284967665
ENSDARG00000095580	1.55711896305074	2.45422294917659	0.000632265750345335	0.00938164284967665
ENSDARG00000069105	0.951002899605281	4.39185646777421	0.000633039067389959	0.00938581329543107
ENSDARG00000061413	-0.857238112611757	5.13876690252231	0.000635830374755553	0.00941987393586957
ENSDARG00000031817	1.26531007752848	2.97561997273793	0.000638992839601386	0.0094593761433848
ENSDARG00000038743	-1.02242690640775	7.55925369207655	0.000647017355735816	0.00957073694477486
ENSDARG00000069497	-1.31951382826023	2.19744320190842	0.00064780064446895	0.00957489526208486
ENSDARG00000029100	-0.869714464573573	4.33154944567054	0.000649937086531867	0.00959903209055236
ENSDARG00000002293	-1.52897251814223	5.50147696936163	0.000653825295896407	0.00964579270486754
ENSDARG00000042728	-0.957747523773141	4.20717888949507	0.000654375922946234	0.00964579270486754
ENSDARG00000099746	1.11530807262797	4.11961354877222	0.0006546208506896	0.00964579270486754
ENSDARG00000099042	2.20513099619295	0.163665930332415	0.00065940901964768	0.00970884307152302
ENSDARG00000075296	-1.49420203050799	3.72008744805461	0.000660993733266279	0.00972466629026862
ENSDARG00000091650	1.15859144163042	3.87334789235783	0.000661989297521713	0.00973180411399113
ENSDARG00000117537	-1.19415833723778	3.52462181785944	0.000663638495298912	0.00974853250374757
ENSDARG00000052520	-1.50017368376513	2.32993197136817	0.000664500602343934	0.00975368205149484
ENSDARG00000099211	3.71801405634166	0.181261164818256	0.000668095672399017	0.00979890783510159
ENSDARG00000026704	1.96962745792369	3.44567777193813	0.000668916020002576	0.00980339873434983
ENSDARG00000109626	-1.18307655113442	4.10466009663202	0.000670421037668124	0.00981790931276354
ENSDARG00000040971	1.16612472124499	5.29870192976329	0.00067266330279296	0.0098431858744078
ENSDARG00000089260	-1.20703286805906	3.04284686649452	0.00067460210219669	0.00986398641302476
ENSDARG00000037872	0.888774484488691	5.1579588899091	0.000676738523624252	0.00988764247505258
ENSDARG00000052816	-1.26988850436781	6.05851258726907	0.000677554780616667	0.00989198851609341
ENSDARG00000022832	1.40672048713954	4.39432917853606	0.000682529670210956	0.00995364117024786
ENSDARG00000095300	1.24742421404656	2.38041034176394	0.000682821768011968	0.00995364117024786
ENSDARG00000079307	1.71827593755076	2.77822920293493	0.000683421836288653	0.00995477780940852
ENSDARG00000054530	-0.993970618033055	5.44850421067242	0.000693942503654723	0.0101003066543394
ENSDARG00000101964	2.576902963777	0.291897253960565	0.000695864167453957	0.0101145176144395
ENSDARG00000013841	-1.11739074279508	6.95720298069266	0.00069597981382203	0.0101145176144395
ENSDARG00000093926	1.6945186482142	1.10161310031181	0.000701753329053475	0.0101841610582108
ENSDARG00000096850	1.07655190061638	3.73791013780628	0.000702021678506053	0.0101841610582108
ENSDARG00000099226	-0.841413906083259	5.25849735542526	0.000702374353151893	0.0101841610582108
ENSDARG00000055618	-3.02515390454325	4.22562241229756	0.000704424684031892	0.0102061287617295
ENSDARG00000057303	-1.19120228517615	7.70382648827277	0.000706654428052873	0.0102277102593766
ENSDARG00000046087	1.6157702878237	2.31007340210526	0.00070698705207208	0.0102277102593766
ENSDARG00000101332	-0.969221812981634	4.91909063539245	0.000710088097519451	0.0102647837417766
ENSDARG00000098928	2.38168578613282	3.54308240783865	0.000712329895848248	0.0102893894879837
ENSDARG00000099839	-2.28156780323546	1.92315611893197	0.000713830857760014	0.0103032649242318
ENSDARG00000058561	-1.30622237937737	2.26060141445933	0.000714652367912888	0.0103073197420537
ENSDARG00000039452	-0.945027645731357	6.26766099256645	0.000717143060985078	0.0103354245984902
ENSDARG00000076120	-0.808222483859909	4.92518204684027	0.000719833209144922	0.0103593731757724
ENSDARG00000035544	1.44248503037059	2.89158861944755	0.000720325681582199	0.0103593731757724
ENSDARG00000044692	-0.984395637620384	4.0429818969266	0.000720808817883651	0.0103593731757724
ENSDARG00000040778	-1.07295922041027	4.28645495447453	0.000720978035571928	0.0103593731757724
ENSDARG00000057854	-0.814630230645788	5.19192252402537	0.000725104954141916	0.0104108254221566
ENSDARG00000059202	1.72166438421626	2.77095093134363	0.000725659613285377	0.0104109494706639
ENSDARG00000026771	-1.88065973358929	3.86225255497215	0.000730236053884443	0.0104633991944744
ENSDARG00000015676	-0.877437409487907	4.9847122081977	0.000730412982002699	0.0104633991944744
ENSDARG00000099240	-0.959837766463063	4.01159944236011	0.000733981357896638	0.0105018413962366
ENSDARG00000011510	-0.973452807915221	6.78715405972116	0.000734198068976944	0.0105018413962366
ENSDARG00000028971	-0.910085284271543	4.86859133534834	0.000735377905833666	0.0105108324816571
ENSDARG00000025948	1.23200453304338	2.2665811528691	0.000746746334417504	0.0106653276092424
ENSDARG00000079310	2.11702955151484	1.53692713015195	0.000747790828222174	0.0106722512887067
ENSDARG00000002396	0.890265753391525	5.76364308699185	0.000750134230307016	0.0106976883838922
ENSDARG00000077012	-1.05465193825027	4.34180300213383	0.000752278230316667	0.0107034551280472
ENSDARG00000059473	1.14469865308545	4.16615163148297	0.000752824377868036	0.0107034551280472
ENSDARG00000093405	-1.28704665525302	4.09245263533578	0.000752951488739845	0.0107034551280472
ENSDARG00000035131	-1.0132163356239	4.33141417971736	0.000754097462834733	0.0107034551280472
ENSDARG00000099833	0.882740603132523	5.13572020727963	0.000754455715287021	0.0107034551280472
ENSDARG00000113804	2.51142072725542	3.7598452496766	0.000754703548788908	0.0107034551280472
ENSDARG00000060001	-1.41848827933256	3.24627783913293	0.000756011122167318	0.0107034551280472
ENSDARG00000105039	-2.08952846116552	3.25519797740363	0.000756091922691948	0.0107034551280472
ENSDARG00000012892	-0.933637569536519	3.86949248421531	0.000756528492005773	0.0107034551280472
ENSDARG00000101188	1.00027104576077	4.4345147935908	0.000756830446136886	0.0107034551280472
ENSDARG00000079796	-1.8527118847527	1.18541106992127	0.000757131590441032	0.0107034551280472
ENSDARG00000034146	-0.94568974667024	4.02717871882433	0.000757549637398625	0.0107034551280472
ENSDARG00000076811	-1.0717691809372	6.17492361308487	0.000757859443238549	0.0107034551280472
ENSDARG00000041332	-0.895259191440103	4.87094168440263	0.000758476538796862	0.0107034551280472
ENSDARG00000102977	-1.13501815338639	4.62079575834318	0.000758959004202017	0.0107034551280472
ENSDARG00000090219	0.931181343683621	3.94699775667074	0.000761958822690289	0.0107304990375249
ENSDARG00000062415	1.84179439586054	0.203736201895167	0.00076200218685733	0.0107304990375249
ENSDARG00000020101	-0.864182349231832	6.19326511499247	0.000763762579039292	0.0107473513612857
ENSDARG00000104818	1.27774874281499	3.46380527276842	0.000765035549731613	0.0107573250934607
ENSDARG00000007918	-0.872221354905215	3.99951344913093	0.000765731820562479	0.0107591810041745
ENSDARG00000039062	-1.61931025769264	0.605342968688281	0.000767446463002112	0.0107753326289111
ENSDARG00000101309	1.29331128162761	3.1093212967923	0.000768301133121786	0.010779394926588
ENSDARG00000069415	2.41556447362436	3.42400451454072	0.000770645400297037	0.0108004458352137
ENSDARG00000101018	-1.45008929541352	5.46459663313368	0.000771217166879726	0.0108004458352137
ENSDARG00000111097	-3.79646101242528	0.276402270709122	0.000771500877304299	0.0108004458352137
ENSDARG00000042874	1.49179735466559	6.23908835336207	0.000773952679278354	0.0108268200556129
ENSDARG00000009079	1.67338175691945	1.51006668203574	0.000776500637394192	0.0108544997457442
ENSDARG00000003311	0.850261846082236	4.81978616713535	0.000778195331734811	0.0108702200660715
ENSDARG00000079881	1.25436859603128	3.1954532518398	0.000779731692291507	0.0108759222174834
ENSDARG00000104071	0.97567168358335	4.89812528917564	0.000779781026572517	0.0108759222174834
ENSDARG00000011921	-0.967481715173637	5.94089296910234	0.00078031476338791	0.0108759222174834
ENSDARG00000099889	2.06722761212999	5.08897592677	0.000784206748274456	0.0109221841266246
ENSDARG00000032188	-0.883316382605586	5.20451605577331	0.000786363719733954	0.0109442314191002
ENSDARG00000070358	-1.03450565977726	4.28704136072882	0.000788404912352221	0.010964636370401
ENSDARG00000053087	-1.05391034938668	4.6614306560664	0.000792969835247404	0.0110200844378005
ENSDARG00000058079	-1.24705681705504	3.72875983573429	0.000793606684273171	0.011020902147878
ENSDARG00000062148	0.917770085018993	4.25350573276626	0.000795174213122345	0.0110301747017309
ENSDARG00000052907	-0.986848143843181	4.01583800377417	0.000795431384847116	0.0110301747017309
ENSDARG00000052625	1.12752911185883	3.16123123721219	0.000796475585820422	0.0110366279032253
ENSDARG00000061948	0.943939422440452	5.68446661035848	0.000797350151836693	0.0110407228359261
ENSDARG00000103197	-3.00885329800854	0.313623990075566	0.00081017625703624	0.0112101819251887
ENSDARG00000096107	2.64828165302865	-0.318051343843805	0.000811611191689816	0.0112218931051122
ENSDARG00000097168	-1.45574132282108	1.00579658757407	0.000821856138398083	0.0113553123122002
ENSDARG00000062664	-1.1926288992681	3.26439931394156	0.000824679842125307	0.0113860757058676
ENSDARG00000035993	-1.16388428919174	5.62332389884766	0.000831190447537691	0.0114676615507968
ENSDARG00000037894	1.00537505639937	6.07059256806035	0.000833684531257269	0.0114937548499511
ENSDARG00000096748	3.16785706265048	2.39097744084007	0.000837000134747673	0.0115221823919316
ENSDARG00000019924	-1.5417528832366	6.31306496721721	0.000837043211061636	0.0115221823919316
ENSDARG00000060569	-1.47988760529356	2.63255276968279	0.000837559385074587	0.0115221823919316
ENSDARG00000036109	-1.44952925727444	1.89685324791148	0.000839672224337336	0.0115429201884931
ENSDARG00000032876	-0.922082234102204	3.91525977898946	0.000840732063179278	0.0115491630033424
ENSDARG00000045254	-1.29070768894218	3.56770293445783	0.000841431793705755	0.0115504535713374
ENSDARG00000019280	-0.904558931103297	5.11371562608951	0.000845017555984691	0.0115913307481727
ENSDARG00000057414	-1.11481960497994	6.79855782680554	0.0008461648621441	0.0115987242462269
ENSDARG00000019137	-0.917927939481639	5.77941087512515	0.000847870579400737	0.0116137559895358
ENSDARG00000034326	0.79308906042919	5.56218589766086	0.000849192214029544	0.0116235089338847
ENSDARG00000002552	-0.864088991251836	6.454861548352	0.000851741219331902	0.0116500357453382
ENSDARG00000053684	1.36258798906894	8.86024450654267	0.000853537648785817	0.0116662382432969
ENSDARG00000096632	-1.5042735422978	5.94936931000214	0.000855450304968672	0.0116840049891387
ENSDARG00000102104	-1.36027491415797	1.56312121969995	0.000858480389529245	0.011716997557018
ENSDARG00000093393	2.10206784189769	-0.051207873128836	0.00086138079039768	0.0117481741992221
ENSDARG00000016364	-0.938357584604897	5.28351732070851	0.000863752215311789	0.0117720968472837
ENSDARG00000100947	1.63882793148784	2.06320811850222	0.000865019140497707	0.0117809428227641
ENSDARG00000076490	-0.891723100187131	4.97640039815742	0.000865677608869046	0.0117814953378345
ENSDARG00000068822	-0.857051785036746	6.13862185868013	0.000867906816323857	0.0118034088921876
ENSDARG00000004306	-1.11779438952202	2.82710100030765	0.000871225120365523	0.0118354753129202
ENSDARG00000098941	-0.845325444908332	4.51736133389297	0.00087150612783028	0.0118354753129202
ENSDARG00000058606	1.83587229034732	7.23792878649743	0.000872904867898136	0.0118433317495318
ENSDARG00000102883	0.992860772625307	7.18586332308208	0.000873326922947591	0.0118433317495318
ENSDARG00000058563	1.19632832272212	2.44310343949228	0.000874064260789387	0.0118449063684941
ENSDARG00000113452	-2.01900171033098	-0.249382775131939	0.000875921159480198	0.0118546170829621
ENSDARG00000059719	1.19258468730342	3.59063406349446	0.0008760243074366	0.0118546170829621
ENSDARG00000033175	-0.898547925713294	4.77384297985084	0.000882874223545256	0.0119388388796719
ENSDARG00000039096	2.26711207671582	1.53817446097493	0.000885165629655656	0.0119484207553675
ENSDARG00000045147	-0.820821171795814	4.41342084524804	0.000885342337641887	0.0119484207553675
ENSDARG00000060148	0.99596324358514	4.28435572583693	0.000885462764322352	0.0119484207553675
ENSDARG00000029724	-0.895623220283121	3.70919087084675	0.000888133778772835	0.0119687541874838
ENSDARG00000007207	-1.84837818553893	2.45495446296274	0.000888225057706485	0.0119687541874838
ENSDARG00000105121	2.06037261993858	-0.334428586943984	0.000889089403055539	0.0119719404294209
ENSDARG00000052859	-0.964985116050322	5.03971600866895	0.000890632760462999	0.0119842588876133
ENSDARG00000117338	-2.58462916978041	-0.660639257825041	0.00089349818241078	0.0120143369845038
ENSDARG00000063375	1.60030001644801	2.94815997452731	0.000894906206432135	0.0120247897378728
ENSDARG00000077299	-1.47833766202293	2.52224245008161	0.000896124727883282	0.0120326832299652
ENSDARG00000008395	-1.1669890903138	4.03902095622225	0.000899316506249692	0.0120670428041259
ENSDARG00000062997	-0.905982124521908	4.87562776222449	0.000900787369595883	0.0120782790267825
ENSDARG00000044114	-1.37349331903827	1.4245487334433	0.000903096664579625	0.0121007337340406
ENSDARG00000002758	1.00655143032944	5.70347496507966	0.000911940723605272	0.0122034293693397
ENSDARG00000053656	-0.913273683954309	5.69559069092292	0.000912041057917296	0.0122034293693397
ENSDARG00000037358	-0.814287944840326	4.77588458801669	0.000912799556614861	0.0122050134263503
ENSDARG00000061936	1.47655846585937	1.48141128607885	0.000916986180376307	0.0122497342638474
ENSDARG00000029663	-0.933872731140794	7.00458250463704	0.000917429093657846	0.0122497342638474
ENSDARG00000056531	-0.980059488207028	5.08564188942822	0.000918374003604773	0.0122533916734862
ENSDARG00000058267	-0.864688803617899	4.34958699940802	0.000919434452495853	0.0122533916734862
ENSDARG00000062278	2.28430582412105	2.72592535599736	0.000919630958449615	0.0122533916734862
ENSDARG00000004869	2.46165761440317	-1.0345377878778	0.000923277451149381	0.0122933876823081
ENSDARG00000022438	-0.944297493370156	6.70543203785227	0.000931260803878836	0.0123910326221617
ENSDARG00000090015	2.21408523376574	0.81388718899204	0.000931927788932005	0.012391260217271
ENSDARG00000044820	-0.889873754519759	4.48984370692844	0.000935789641765181	0.0124291682878425
ENSDARG00000017762	-0.995148453276325	5.96891341925234	0.000936082533242875	0.0124291682878425
ENSDARG00000070898	-0.911193505769203	4.03875777790695	0.000939327253149744	0.0124635718412012
ENSDARG00000093449	-1.44897502420215	2.83890894636404	0.00094517212518797	0.0125324039714597
ENSDARG00000097238	1.41252379887684	6.38364582844538	0.000947758602159706	0.0125579661343844
ENSDARG00000099753	-1.15858437859022	3.6706104947767	0.000950647770863673	0.0125875007271234
ENSDARG00000100636	-0.874231529614623	4.51335528889913	0.000954952946720465	0.0126357306281187
ENSDARG00000057334	-0.967788059395797	4.62854904263694	0.000958221399761097	0.0126657005663687
ENSDARG00000056499	-1.00021433088534	6.69420376599435	0.000958546489603505	0.0126657005663687
ENSDARG00000054264	-0.812652186819173	4.65441848358319	0.000960520912277712	0.0126791741499868
ENSDARG00000069378	0.87332737712693	4.36724555744285	0.000960896137133838	0.0126791741499868
ENSDARG00000070050	2.09524399269463	2.99668581374772	0.000963948766423468	0.0127106577658342
ENSDARG00000011422	1.59411519691133	5.85237578476036	0.000965300827664241	0.0127196896206455
ENSDARG00000026629	-1.77225791126063	6.73778390023118	0.000966926148065998	0.0127235816053948
ENSDARG00000061864	1.22266045406459	3.60746640717938	0.000966930809577649	0.0127235816053948
ENSDARG00000037963	1.04177998435769	3.00506736451337	0.00096866234940409	0.012737575873164
ENSDARG00000021899	-1.01509378485765	3.42560520749763	0.000969962487778201	0.0127458819810248
ENSDARG00000078279	2.14824605228345	1.21379449431616	0.000971150989404634	0.0127527106852467
ENSDARG00000101986	-0.968725799045176	5.10790490938601	0.000974302586431295	0.0127852907195358
ENSDARG00000097063	1.88933109497051	1.57112335870389	0.000976063788370187	0.0127995930212203
ENSDARG00000112352	2.54062138369412	0.53021742671231	0.000977067084726723	0.0128039437144223
ENSDARG00000038308	-0.895576102834955	4.31648028786219	0.000980947017242835	0.0128459593253909
ENSDARG00000023659	1.47241446088947	1.17410621601763	0.000982562388376991	0.0128570461077987
ENSDARG00000088972	1.40765114118373	1.77609570342625	0.000983415666441347	0.0128570461077987
ENSDARG00000078585	-1.1090869163512	4.00708356403989	0.000983816555896484	0.0128570461077987
ENSDARG00000016835	1.27062994131413	3.3158645455574	0.00098842124149677	0.0129083752134376
ENSDARG00000069018	1.96946983395279	8.369182069744	0.000989755367317114	0.0129169511215848
ENSDARG00000028815	1.65738071717929	1.75204920777084	0.0009965551904134	0.0129964785133492
ENSDARG00000059079	-0.861608297235985	5.95958466104229	0.000997212359837932	0.0129964785133492
ENSDARG00000010553	-0.82242680256147	5.12078583708771	0.00100259137832709	0.013057656974428
ENSDARG00000069216	-3.12413044105556	5.57150510860208	0.00100558583572518	0.0130877168121311
ENSDARG00000006840	-1.28742859841848	6.33445904109773	0.0010093045927811	0.0131261113283255
ENSDARG00000043003	-1.0171529295913	5.67467212974173	0.00101050457743654	0.0131261113283255
ENSDARG00000030537	-0.882065017598441	5.9639387315055	0.00101108637966151	0.0131261113283255
ENSDARG00000117089	-1.84190118157609	2.58920072274599	0.00101128953381813	0.0131261113283255
ENSDARG00000114572	1.49892082567595	2.2524831141002	0.00101691408773892	0.0131901366740938
ENSDARG00000003931	-0.953016277297346	6.66775162526399	0.00101880806206951	0.0132001685138489
ENSDARG00000017781	-1.10012325023153	5.28325311807975	0.00101907211687133	0.0132001685138489
ENSDARG00000012745	-0.895632494903695	5.50301660409866	0.00102106562363804	0.0132170117080153
ENSDARG00000026701	-1.00988201292248	3.72620931730119	0.00102867464373032	0.01330647179919
ENSDARG00000038695	-0.929843695799414	6.86784580430829	0.00102942391590869	0.0133071361387329
ENSDARG00000007279	-0.82104152933166	4.78353851495763	0.00103077891770534	0.013315624406428
ENSDARG00000097256	1.3983269332413	4.5260918114494	0.00103490365034934	0.0133598563989241
ENSDARG00000070080	1.44125528028644	2.41162864012941	0.00103602693013192	0.013365308171059
ENSDARG00000074836	1.68432038131146	0.371675069771103	0.00103710133684322	0.0133701225081743
ENSDARG00000063268	-1.36744689977931	2.46469879976659	0.00104012183988487	0.0133935781952179
ENSDARG00000097827	0.986447992581623	7.0269139947966	0.00104087154968413	0.0133935781952179
ENSDARG00000004939	-0.9923645021989	4.08171841280483	0.00104125507227636	0.0133935781952179
ENSDARG00000111805	1.42986817381653	4.68694615967622	0.00104260729105484	0.0133935781952179
ENSDARG00000033544	1.29623446777311	3.15035674695542	0.00104270769386456	0.0133935781952179
ENSDARG00000053269	1.37915134938883	3.05552269839395	0.00104313544972458	0.0133935781952179
ENSDARG00000057419	1.4459609309551	2.18656949927699	0.00104553126381181	0.0134070796842394
ENSDARG00000099717	1.37427550816057	3.12472858777414	0.00104559330206451	0.0134070796842394
ENSDARG00000057255	-0.785585282804783	5.46367468880097	0.00104878804974425	0.0134390065487054
ENSDARG00000093102	1.73670070261532	1.80383867173779	0.00105430204710183	0.0135005890746075
ENSDARG00000052633	-2.72052333935593	3.08704421355342	0.00106029545075353	0.0135682237312199
ENSDARG00000015224	-1.20063914791556	7.88927587209054	0.00106209127907516	0.0135688920626231
ENSDARG00000032317	0.898408491638669	4.26381174397305	0.00106209572222597	0.0135688920626231
ENSDARG00000061761	-1.16638604725176	3.28179249369446	0.00106248260604691	0.0135688920626231
ENSDARG00000025912	1.23349939474565	5.91450101690536	0.00106698871293845	0.0136173184669327
ENSDARG00000045155	-1.27185776881882	3.2778351567874	0.00107254673586319	0.0136715833726033
ENSDARG00000043865	-0.993065435005808	3.58005249309685	0.00107267471156524	0.0136715833726033
ENSDARG00000104284	-1.59167602597642	1.1295069117348	0.00107429497970708	0.0136830877609051
ENSDARG00000022550	1.49416238736713	0.756867154168501	0.00108140554402789	0.0137644589505873
ENSDARG00000096359	1.1755563794456	6.23468990892643	0.00108413309458118	0.0137899704565572
ENSDARG00000010641	-1.14084930997082	7.99901107231433	0.00108642178492114	0.0138098694487276
ENSDARG00000089724	1.18005405238695	4.52031322841845	0.00108774173926424	0.0138174362042313
ENSDARG00000104568	0.966650499214549	3.6774865173465	0.00108944399805792	0.01382810386983
ENSDARG00000007959	-0.891512817398439	5.77543932556826	0.00109031476520246	0.01382810386983
ENSDARG00000040621	1.26992151035882	4.24309491043508	0.00109122745705832	0.01382810386983
ENSDARG00000041378	-1.44429800843425	2.23786259917428	0.00109148247359805	0.01382810386983
ENSDARG00000023003	-1.03405254046259	3.1304133128562	0.00109292368015448	0.0138355665061259
ENSDARG00000078425	-1.16045950515467	5.49075161369038	0.00109352277362625	0.0138355665061259
ENSDARG00000074779	1.08100993282906	3.79821983824829	0.00109540578073193	0.0138502002793208
ENSDARG00000088040	-1.04896639331743	4.16600136891758	0.00109731718056924	0.0138651734141244
ENSDARG00000077399	1.25535415706648	2.5253129882639	0.00109810055348489	0.0138658829492029
ENSDARG00000100453	-0.896665259559137	5.08350085701621	0.0010990724609829	0.0138689706244613
ENSDARG00000004581	-0.827428995640018	5.75589389831202	0.00110589704443319	0.0139458590914071
ENSDARG00000062955	-1.31165849647903	2.41145721295631	0.00110755360943182	0.0139526005097765
ENSDARG00000057665	1.84985761557095	0.145321318641377	0.00110789516818596	0.0139526005097765
ENSDARG00000094852	-1.66271274220806	0.975397726340395	0.00111096343828147	0.0139820065199424
ENSDARG00000003382	0.917503330968105	4.94748750629634	0.00111440573037897	0.0140160778767387
ENSDARG00000114760	0.898852755123055	5.59710935469246	0.00111520733643247	0.0140169138324047
ENSDARG00000003213	-0.989927297716324	6.36945100700584	0.00111711574679207	0.014031650819555
ENSDARG00000098108	3.2184550604751	4.78934987135095	0.00111787456459118	0.0140319383298617
ENSDARG00000020008	-1.15942185876156	8.12950512981037	0.00111941537013054	0.0140420347778151
ENSDARG00000077549	-0.802068115684659	4.81378227611125	0.0011213618896269	0.0140572039115819
ENSDARG00000071001	1.58730298331304	4.11549690589444	0.00112629203618005	0.0141097307843922
ENSDARG00000039338	-0.867196071669786	4.48864957802371	0.00113576377431232	0.0142100236417126
ENSDARG00000006818	-0.98724845030177	3.72296404588988	0.00113578832695075	0.0142100236417126
ENSDARG00000025847	1.37708647879105	3.2362711185143	0.00113683824253267	0.0142138326363085
ENSDARG00000044695	1.76698660868357	3.12087347765132	0.00113991479199638	0.0142429589377424
ENSDARG00000061004	-0.879282369137514	3.6838202673426	0.00114456206281352	0.014291660020737
ENSDARG00000103114	1.63310917307888	1.6480072747315	0.00114750342119172	0.0143190102957215
ENSDARG00000013343	1.47652327974217	2.74932167020724	0.00115064381121991	0.0143460869956011
ENSDARG00000104893	-2.36754900991873	1.3964414549624	0.00115117811419047	0.0143460869956011
ENSDARG00000059472	1.02545844023663	4.04149993504197	0.00115613722163632	0.0143984770770344
ENSDARG00000098589	-0.926872182439537	5.20235411679074	0.0011572451813846	0.0144028680636163
ENSDARG00000010246	-1.18119726742914	7.68397774461011	0.00116260202014642	0.0144600996204382
ENSDARG00000044134	-0.774700729807654	5.30110661269722	0.00118053666322376	0.0146657110302435
ENSDARG00000059212	-0.816257006477485	4.79233768783939	0.00118067165424156	0.0146657110302435
ENSDARG00000059900	1.157378055829	2.66010411440145	0.00118719921415576	0.0147371923283254
ENSDARG00000026908	-0.964480105668258	7.37097980284953	0.0011902807902695	0.0147658320286718
ENSDARG00000100481	0.82424239491215	4.89399916989809	0.00119287824504409	0.0147826164943708
ENSDARG00000058114	-0.824560790702764	4.60857582118062	0.00119318439108599	0.0147826164943708
ENSDARG00000005034	0.973505917872686	3.87415717298384	0.00119769245332286	0.0148288324724071
ENSDARG00000003462	-1.27666569455006	1.86143989514567	0.00119890646333023	0.0148342307179218
ENSDARG00000063310	1.35094394753321	2.54596285300237	0.00119996104070124	0.0148376505596956
ENSDARG00000074275	1.3178231657624	2.69573553648892	0.00120209941622022	0.0148544585671231
ENSDARG00000040432	1.63501385957667	7.11615185251771	0.00120656116961772	0.0148999364126303
ENSDARG00000101722	-0.989174821853767	6.06244470006355	0.00120767960984379	0.014904095223878
ENSDARG00000057660	-0.892430814513868	3.96155300899597	0.00120879134311965	0.0149051565841573
ENSDARG00000058237	-1.14086241622436	3.8439432595795	0.00120932906255265	0.0149051565841573
ENSDARG00000102712	1.41373057156266	1.44452431626953	0.00121160418637294	0.0149235510475277
ENSDARG00000040314	-1.09375643293857	5.55541733718583	0.00121358893800322	0.0149356867894682
ENSDARG00000094696	-1.30814316698882	2.81166541780509	0.00121415610865242	0.0149356867894682
ENSDARG00000054164	-1.23537253493149	3.15811422813211	0.00121502165786935	0.0149366975825886
ENSDARG00000103207	-0.980936623645017	5.43738762723793	0.00121868842490167	0.0149676716627529
ENSDARG00000099465	1.03211205859745	7.23472764824238	0.00121911124415248	0.0149676716627529
ENSDARG00000042172	1.08611145353801	6.92511697687229	0.00122196834789998	0.0149930955530302
ENSDARG00000004297	1.11174434985106	4.52547444668046	0.00122547656938681	0.0150264705778124
ENSDARG00000025672	1.81647072535694	1.42621893190298	0.00122718994860365	0.0150285516711069
ENSDARG00000090634	0.953371500007138	3.93672216491594	0.00122722268589256	0.0150285516711069
ENSDARG00000055970	1.80305691572247	0.888052084172912	0.00123087042112076	0.015063547060019
ENSDARG00000017141	2.56090562373411	0.391887067360017	0.00123548954331622	0.0151103778848046
ENSDARG00000098215	-0.940684477785715	6.74028150677122	0.00123782952204572	0.0151254212619206
ENSDARG00000091013	3.07861804452041	4.50605593307339	0.00123830610950113	0.0151254212619206
ENSDARG00000089701	1.57236051790587	1.06598042933927	0.00124087799556216	0.0151471323568398
ENSDARG00000078636	2.46481891335252	1.42386282205761	0.00124418045395335	0.0151765011877849
ENSDARG00000069422	-0.940385823919321	5.25755744650752	0.00124487585135027	0.0151765011877849
ENSDARG00000044545	-0.810901710688684	4.99601081261433	0.00125240592666517	0.0152585455614855
ENSDARG00000035660	-0.864710024719047	4.92211549677199	0.00125545337586624	0.0152791183118492
ENSDARG00000058004	1.46713177529942	3.41495464821209	0.00125569719382534	0.0152791183118492
ENSDARG00000087647	-0.946851912606264	7.07859246235057	0.00125714667973978	0.0152869998358409
ENSDARG00000035324	-0.957594627362189	6.58219654195549	0.00125840297416896	0.0152892861087018
ENSDARG00000116216	2.56335389732908	-0.944632786475558	0.00125907714183888	0.0152892861087018
ENSDARG00000101218	1.5972350589132	1.11410319460671	0.00125974030926578	0.0152892861087018
ENSDARG00000109715	2.09226576461325	0.0192562772496163	0.00126219372499101	0.0153093179099259
ENSDARG00000100349	-0.747644961017667	5.39298312483316	0.00126446417498368	0.0153271064363724
ENSDARG00000093354	-1.31268328547792	3.17346657119287	0.00126668171342818	0.0153399351371159
ENSDARG00000044562	-1.35707061551241	7.80200985074942	0.00126713158026735	0.0153399351371159
ENSDARG00000101259	-1.2671146210352	3.259010246257	0.00126916429382194	0.0153547941562836
ENSDARG00000115987	-1.00560562029505	3.74668734702633	0.0012715334947239	0.0153694266139491
ENSDARG00000018757	-1.00647634845737	5.50585032182676	0.00127243867662722	0.0153694266139491
ENSDARG00000035433	-1.12650024914746	4.36583312409929	0.00127406354795897	0.0153694266139491
ENSDARG00000021137	1.27663320734496	1.69653200603612	0.00127415146115944	0.0153694266139491
ENSDARG00000036987	1.04777330500722	5.65088325477283	0.00127440412632578	0.0153694266139491
ENSDARG00000016769	1.15818556319505	3.00525152112929	0.00127667505754384	0.0153870817460104
ENSDARG00000053291	1.14939158702165	8.82215207730891	0.00128561872452906	0.0154850866838886
ENSDARG00000057910	-0.880314552629582	4.63581045324216	0.00128984084366769	0.015526133438265
ENSDARG00000055678	1.03787268454189	6.93415166670561	0.00129070483629904	0.0155267313020276
ENSDARG00000069681	-1.25733870814352	2.47514886436766	0.0012932964130689	0.0155480975460181
ENSDARG00000103019	-2.14343107653644	0.404511907013684	0.00129866600532609	0.0156028133103671
ENSDARG00000045153	1.72488463108353	0.9679371989268	0.00130236389345057	0.015637388133767
ENSDARG00000030092	-0.914695469245889	3.91551611272962	0.00130774739817579	0.0156921457778589
ENSDARG00000068275	1.09027439090189	5.25045640130964	0.00132078060015009	0.0158352054823714
ENSDARG00000105033	3.30560864419264	2.20982799155234	0.00132133067197005	0.0158352054823714
ENSDARG00000087741	2.19946955677157	0.749424850750716	0.00132404869010191	0.0158578117928223
ENSDARG00000068415	-0.850813760899421	5.00392796551578	0.00132515578113115	0.0158611081474122
ENSDARG00000110325	-0.860997906022959	5.19169916217168	0.00132752935223783	0.0158795496606768
ENSDARG00000036613	0.864165569414509	4.91467941546754	0.00132971454833293	0.0158894179455851
ENSDARG00000033597	-1.01874455467271	6.62519800929833	0.00133002103325923	0.0158894179455851
ENSDARG00000017884	-1.48847761420324	6.11662549676069	0.00133090905637744	0.0158900707438626
ENSDARG00000061417	1.70271556897193	3.09700473086285	0.0013389776895119	0.0159764002540197
ENSDARG00000087832	1.13578314088387	2.88489448412055	0.00134198734176159	0.0160022968388794
ENSDARG00000018491	-1.40064867978124	5.97400216208748	0.00135054509105427	0.0160942770319573
ENSDARG00000055314	-1.29768106984093	5.08092757871576	0.00135594833491037	0.0161389301208686
ENSDARG00000037966	-1.38186463221685	2.61400248586163	0.00135598500307502	0.0161389301208686
ENSDARG00000070110	1.50823843002578	1.29009218563224	0.00136323842906198	0.0162151385695101
ENSDARG00000093584	-1.45337845204671	7.95182443700012	0.00136559585839918	0.0162330525137763
ENSDARG00000009196	-1.03719469991225	6.60956089061604	0.00136952111365955	0.0162695695166023
ENSDARG00000077943	-1.04968049556032	3.41679770858902	0.00137097143282296	0.0162766577270457
ENSDARG00000056713	1.04005319149226	3.27560714085893	0.00137308696624092	0.0162916298601839
ENSDARG00000058771	0.984830980086798	3.74993208653135	0.00137407238170242	0.0162931828992039
ENSDARG00000029639	-0.80828898458603	6.2206346622879	0.00138391611824775	0.0163997070395462
ENSDARG00000036063	-0.909288552573895	3.78601374645538	0.00138739580506018	0.016430730319927
ENSDARG00000055416	0.979727145803098	4.62907449675462	0.00138867084992146	0.0164356220331797
ENSDARG00000087646	1.39670981185285	1.55810388120912	0.00139100528710792	0.01645303834323
ENSDARG00000040538	0.993516810249662	3.72487331121702	0.00139242340700018	0.0164596014267033
ENSDARG00000103154	2.40789787437828	0.589938458185337	0.00139713623817775	0.016505078471707
ENSDARG00000063011	1.5002999510454	1.83174315117536	0.00140169771005568	0.016546714686954
ENSDARG00000092120	-1.55425129720773	2.0312049023125	0.00140255063341926	0.016546714686954
ENSDARG00000089326	1.64882579329208	0.465600448179165	0.00140326415528424	0.016546714686954
ENSDARG00000097497	1.54326253270013	1.83240413995291	0.00140478400076929	0.0165528036383426
ENSDARG00000076945	-1.55308790861354	9.15456020816205	0.00140578628786365	0.0165528036383426
ENSDARG00000004774	-0.906372779512879	4.67483831350894	0.00140638495275161	0.0165528036383426
ENSDARG00000101745	-1.78707070410042	0.468416881550306	0.00141016937404009	0.0165825141183257
ENSDARG00000114227	-0.955642680028149	4.18043057496077	0.00141064865473983	0.0165825141183257
ENSDARG00000088595	1.01358957022848	4.99277772740889	0.00141434537913638	0.0166157260283385
ENSDARG00000013685	-0.861450829823713	5.21709439460489	0.00141727380829965	0.0166398766643162
ENSDARG00000004105	0.925078101748346	4.67091062783412	0.00142083637052323	0.016671438201087
ENSDARG00000045518	1.32030727379477	2.29969886511474	0.00142714160447783	0.0167351223693597
ENSDARG00000059054	1.44515396006361	4.64506491596095	0.00142827970829946	0.0167381740615524
ENSDARG00000055433	-0.841363566037894	4.4771589337211	0.00143688775892404	0.0168287093976688
ENSDARG00000070735	1.54273401366066	2.76542867346739	0.00144314044517899	0.0168915646827672
ENSDARG00000100782	1.85808080016055	0.874430984777032	0.00144534798993053	0.0169070246159543
ENSDARG00000099899	-2.77805484278271	0.24239584739289	0.00144666335742573	0.016908054832113
ENSDARG00000003320	-0.762004772124593	4.87046393670609	0.00144720960224515	0.016908054832113
ENSDARG00000030161	-1.19268074886846	5.55398035245937	0.00145315124054947	0.0169670757523312
ENSDARG00000015208	-0.982868470525144	5.67517046688184	0.00145438531884271	0.0169710923343782
ENSDARG00000041538	-1.17530853933656	3.60192588112115	0.00145825078330748	0.0169909281411325
ENSDARG00000074588	-1.10402512063677	3.13262594559059	0.00145847800908133	0.0169909281411325
ENSDARG00000043821	0.890786895675149	4.84761162548214	0.00145875855493963	0.0169909281411325
ENSDARG00000098153	-0.93234827753677	5.2809016318254	0.00146366422539767	0.017037659209803
ENSDARG00000026476	-0.883331394194045	7.18732124380973	0.00146563015546213	0.0170501343344701
ENSDARG00000100503	0.777919542221409	4.80608385635905	0.0014673189424576	0.0170587635851835
ENSDARG00000102934	-1.07693299386209	2.99646647528188	0.0014682416587095	0.0170587635851835
ENSDARG00000008805	-1.68503979791434	3.18555496599694	0.00146905595043118	0.0170587635851835
ENSDARG00000087780	1.20470110648424	4.68488490723075	0.00147378221532178	0.0170980477477243
ENSDARG00000032482	-0.803354639413626	5.71242207600498	0.0014742324695683	0.0170980477477243
ENSDARG00000090973	1.62355524782938	0.86194213802564	0.00147841936937006	0.0171361836570085
ENSDARG00000059075	-1.16223518895535	3.86712010643414	0.001479629689365	0.0171397930055422
ENSDARG00000054272	1.08012782180279	9.48414401182904	0.00148294212676961	0.0171677337772411
ENSDARG00000042859	-1.82860319223766	1.32577853118758	0.00148449139563982	0.0171752411654517
ENSDARG00000076850	1.86602691011185	3.80193464625738	0.00149391829202749	0.0172564524793224
ENSDARG00000097533	-2.63083040649331	1.71688899968062	0.00149448379938473	0.0172564524793224
ENSDARG00000097700	2.17566671373407	2.62082080531847	0.00149508081189473	0.0172564524793224
ENSDARG00000088711	1.44805211200554	2.66622626688244	0.00149513082791423	0.0172564524793224
ENSDARG00000020913	-1.00750957208214	4.51827164193617	0.00149793534008605	0.0172720727077642
ENSDARG00000077301	1.30576904806077	4.9708538903469	0.00149829591748267	0.0172720727077642
ENSDARG00000036772	-0.903265586658603	4.52322201462819	0.00150308500761496	0.0173168107795737
ENSDARG00000105592	1.37346405405143	6.47190457354834	0.00150782661496342	0.0173609481083983
ENSDARG00000013430	1.20087496882681	7.99962821067982	0.00151021737227251	0.0173779810724924
ENSDARG00000035697	2.36240265951218	0.348778688704916	0.00152071071679391	0.01748817324313
ENSDARG00000011245	-1.24568443809011	7.54151105332297	0.00152181561003161	0.0174903304620088
ENSDARG00000038954	-0.875007453627468	4.68576817778035	0.00152673074702293	0.0175362500924616
ENSDARG00000071475	1.02892787890601	4.51860774422915	0.0015295107345339	0.0175576045607212
ENSDARG00000058593	-0.904682157446606	6.0490354342974	0.00153161076685095	0.0175711326663941
ENSDARG00000038006	1.08801479835452	4.0419222208903	0.00153666206839156	0.0176184820553349
ENSDARG00000069099	-0.982029075834467	4.14288935081994	0.0015454362372001	0.0177084331338307
ENSDARG00000053217	-0.928421412375092	5.13041693556041	0.00155358820405789	0.017791150922986
ENSDARG00000061993	-0.991323174837265	3.3102698307752	0.00155624452701497	0.0178108729871515
ENSDARG00000100757	-0.758948173504092	5.61621520686086	0.00155874637778823	0.0178288045502628
ENSDARG00000074501	0.862130208749192	3.72392459261369	0.00156148544468231	0.0178488673812705
ENSDARG00000074094	1.20057233798849	3.92203490670294	0.00156237266792576	0.0178488673812705
ENSDARG00000078401	-0.855305458905491	5.05749931990493	0.00156403866552201	0.0178572007398252
ENSDARG00000018124	-0.858327211888138	6.35058143315039	0.00156948708352295	0.017904563684225
ENSDARG00000054540	-1.04057296931821	3.94371007671239	0.0015707281520447	0.017904563684225
ENSDARG00000045352	-0.890362108048024	5.99169923236687	0.00157100409312993	0.017904563684225
ENSDARG00000025859	-1.88801859872769	5.73300299312131	0.00157292667622056	0.017915766389186
ENSDARG00000117231	-4.12439180285966	3.47474522329551	0.00157779978192523	0.0179490979771068
ENSDARG00000100578	2.10382771902329	3.19881559927822	0.00157823111656995	0.0179490979771068
ENSDARG00000013575	-0.876707191628111	4.71328799818569	0.00157867715464458	0.0179490979771068
ENSDARG00000003189	-0.971817267287871	6.67015889681289	0.00158089135531543	0.0179635610678184
ENSDARG00000015164	1.38871075814559	7.97142001027838	0.00158534091550046	0.0180033920404093
ENSDARG00000039669	-1.38927046513688	6.86890587129533	0.00158756429922288	0.0180100900422159
ENSDARG00000014329	-1.1510598792765	7.47080952351334	0.00158788036843429	0.0180100900422159
ENSDARG00000098209	1.10211022034984	3.54857229275923	0.00158876443336693	0.0180100900422159
ENSDARG00000113572	-0.780319372325927	6.00733758679679	0.00159391372054873	0.0180577260307205
ENSDARG00000101728	-2.2472640913717	1.0679354395218	0.00160815490621335	0.0182082479790796
ENSDARG00000117211	-2.09974763683529	0.381530139060181	0.00161089170416168	0.0182284107556384
ENSDARG00000101892	-1.12933732449136	5.91512812977969	0.00161377265410338	0.0182313273927666
ENSDARG00000060596	-0.809002036886393	5.69100842364686	0.00161527144555106	0.0182313273927666
ENSDARG00000043713	-1.15243551138589	4.36427191659363	0.00161543316958579	0.0182313273927666
ENSDARG00000091126	1.83363626558046	1.13787956412472	0.00161577056168867	0.0182313273927666
ENSDARG00000032929	1.77770680125277	0.262928242351395	0.00161593031382889	0.0182313273927666
ENSDARG00000111882	-1.48332662875164	3.51449457580574	0.0016186878184556	0.0182516384591916
ENSDARG00000057074	1.57794019779714	1.34789857401785	0.00162223053647768	0.0182517869334762
ENSDARG00000078731	-1.38596374312506	5.44446292321549	0.00162230166394935	0.0182517869334762
ENSDARG00000040284	1.11670641096824	3.34928775161915	0.00162240911847647	0.0182517869334762
ENSDARG00000058560	-0.791068778665887	5.86788099803951	0.00162252996550281	0.0182517869334762
ENSDARG00000098305	-1.95550252731127	0.0266601854758792	0.00162514374509582	0.0182704102522064
ENSDARG00000098466	-0.84008193797034	5.50522418181979	0.00162938903238477	0.0183004938595822
ENSDARG00000057738	-1.54930619712595	4.24130680205606	0.00162992224335821	0.0183004938595822
ENSDARG00000013881	-0.917755093583841	4.20122589321407	0.0016306990647417	0.0183004938595822
ENSDARG00000056557	-0.895360939826969	7.1850562085011	0.00163559443596484	0.0183446347709068
ENSDARG00000015050	-1.12084756444112	8.8013690961767	0.00163857954254981	0.0183673110745428
ENSDARG00000098591	-1.43312810323785	7.99886537922589	0.00164395066302135	0.0184166905357392
ENSDARG00000037655	-1.15620263159555	8.50243161647617	0.00165373015307845	0.0185153686604502
ENSDARG00000005476	0.989512565107252	3.90549855271984	0.00165481686295046	0.0185166626325566
ENSDARG00000088567	1.55894475338874	1.14417698816725	0.00166434409596029	0.0186123453828005
ENSDARG00000096933	1.53027147142832	3.21452640344472	0.00166871258397803	0.0186496214547966
ENSDARG00000044899	-1.03054670468247	4.97900304993313	0.00166971240758821	0.0186496214547966
ENSDARG00000054583	-1.2638357708399	3.44983296886983	0.00167061170843827	0.0186496214547966
ENSDARG00000102176	1.75076280306543	1.67609272452111	0.00167338631938844	0.0186694440502614
ENSDARG00000042107	2.28151456074133	-0.813546539973949	0.00167434569286973	0.0186694440502614
ENSDARG00000104732	1.42830999015885	3.12943653159386	0.00168501691113574	0.0187769724896894
ENSDARG00000021681	1.24795912794477	1.52467084214352	0.00168626600982129	0.0187769724896894
ENSDARG00000036670	1.15684217074586	2.85494378107805	0.00168694361330246	0.0187769724896894
ENSDARG00000003940	-0.759691561970506	4.66417179292861	0.00169297323983854	0.0188307269314926
ENSDARG00000095994	1.87025737985653	0.499557652864752	0.00169374818731367	0.0188307269314926
ENSDARG00000079191	1.48057010832473	0.476708134361459	0.00169582476331759	0.0188428267844851
ENSDARG00000095821	-1.4576160048576	2.10308807210985	0.00169698180725341	0.0188447012923126
ENSDARG00000091433	-1.23954360363992	2.4049634296942	0.00169944138911752	0.0188610296660673
ENSDARG00000103322	-1.16945227976724	5.78815030574612	0.00170059364828756	0.0188628383315293
ENSDARG00000098029	2.31848812815999	-0.943559884563315	0.00170503757299563	0.0189011345373881
ENSDARG00000055383	-0.879560487982328	4.27983498853798	0.00170613373797227	0.0189022963288304
ENSDARG00000031214	-0.79045779501591	6.04557479505219	0.00171810323185368	0.0190238526839455
ENSDARG00000017874	-0.988252036563765	5.1847528172267	0.00171938936643365	0.0190270441380095
ENSDARG00000104227	-0.906666644122082	4.37356288310994	0.00172451087936219	0.0190693202118265
ENSDARG00000086744	1.41426220361241	1.52160653293636	0.0017252099105995	0.0190693202118265
ENSDARG00000099241	-1.02748825660444	7.51498509133211	0.0017273803322985	0.019077489393011
ENSDARG00000014763	-0.988310366117046	8.43076812964342	0.00172795008033408	0.019077489393011
ENSDARG00000044627	-0.995372682683883	2.93888018703784	0.00173128528437911	0.0191032502993383
ENSDARG00000044895	1.67053376637943	1.20385704108382	0.00173262576684823	0.0191069840928255
ENSDARG00000005154	1.75408996050625	2.31497821932409	0.00173467680328088	0.0191185448602061
ENSDARG00000044551	0.951520198912159	5.13147534681505	0.00174016505660464	0.0191679532838133
ENSDARG00000058108	-1.40825378357706	3.72146279200832	0.00174211086923845	0.0191699256144384
ENSDARG00000075192	-0.930884632772123	4.28639991869056	0.00174235491109361	0.0191699256144384
ENSDARG00000099692	-0.940417463654921	3.94084230989341	0.00174972541585531	0.0192399160923375
ENSDARG00000045893	-1.33735782147069	3.55366974284132	0.00175125626038618	0.0192456502114025
ENSDARG00000004735	-0.969035054173722	7.34155502153791	0.00175305352141141	0.0192543038552715
ENSDARG00000004160	-0.950136741372131	6.69708521494824	0.00175501927408149	0.0192647970632767
ENSDARG00000100708	-1.57473753427362	0.271166214096622	0.00175723559756598	0.0192780271224341
ENSDARG00000103752	1.52902925584455	0.702420727422552	0.00175971506592529	0.0192933478363798
ENSDARG00000044038	1.27680679289956	1.63720153265857	0.00176065585751827	0.0192933478363798
ENSDARG00000039969	-0.785213469448225	5.08845443611791	0.00176367741489187	0.019313428677854
ENSDARG00000045437	-0.850887025849656	4.17625879789811	0.00176451422650767	0.019313428677854
ENSDARG00000062374	-1.26595964666821	2.37323625955207	0.0017658153831907	0.0193165817047029
ENSDARG00000051888	-1.08876121297996	7.14407482336559	0.00176886999764856	0.0193374506565074
ENSDARG00000087788	1.49764418513859	4.29323013290406	0.00176975147614231	0.0193374506565074
ENSDARG00000010770	1.64044406482494	2.6793311968942	0.00177327654703705	0.019364870516813
ENSDARG00000014024	-1.39479583805236	2.94310200010771	0.00177965908164553	0.0194234457411192
ENSDARG00000015930	-0.820557690378925	5.48039795890612	0.00178540582918748	0.0194750188473213
ENSDARG00000012945	-1.32070664966702	3.21508152139753	0.00178740821576051	0.019485713236081
ENSDARG00000012827	-1.07845145489254	3.10065346898123	0.00179165026320501	0.0195145021561347
ENSDARG00000088195	1.38799147709761	1.55225599953093	0.00179209593933979	0.0195145021561347
ENSDARG00000086216	-0.821019256632611	6.43477275027433	0.00179505107625201	0.0195350683601848
ENSDARG00000101680	-0.737467562263957	5.62159285072009	0.0017965110841915	0.0195350683601848
ENSDARG00000022399	-0.865243813174182	4.78130697712004	0.00179764975758551	0.0195350683601848
ENSDARG00000089844	0.875877037555429	4.06964267820181	0.00179808281177555	0.0195350683601848
ENSDARG00000007429	-1.0996928119519	3.56502872546084	0.00180391191962361	0.0195872372274848
ENSDARG00000008049	1.15553454163531	4.93475020519627	0.00181116317284846	0.0196547798615263
ENSDARG00000008218	0.957296775207232	5.20885558916034	0.00181440126904164	0.0196609507075777
ENSDARG00000101726	1.32933230957879	4.76464541708085	0.00181520004101215	0.0196609507075777
ENSDARG00000104584	1.66176322053094	0.517653428952046	0.00181574019464159	0.0196609507075777
ENSDARG00000063008	-1.39320244118372	1.87589732019573	0.00181629037885793	0.0196609507075777
ENSDARG00000054208	-0.860632017597822	3.80344161834724	0.00181774974022604	0.0196609507075777
ENSDARG00000102805	2.22581567366403	-0.866654775550528	0.00181791871282632	0.0196609507075777
ENSDARG00000015686	1.05179667976185	3.21605369693561	0.00182168958464913	0.0196905642349802
ENSDARG00000078567	1.12470469628305	6.60754347255557	0.00183230098005337	0.0197940412389108
ENSDARG00000059858	1.87099764125495	1.04310635821108	0.00183751363207452	0.0198283079668829
ENSDARG00000008030	1.01218631577885	6.89072587036744	0.00183768613110938	0.0198283079668829
ENSDARG00000079784	1.04089169529123	4.85474869081752	0.00183925984106392	0.0198283079668829
ENSDARG00000079486	1.09732896691809	4.33977318662894	0.00183963270537661	0.0198283079668829
ENSDARG00000075570	-0.821556694722514	6.43572042173888	0.001844900687855	0.0198738539069668
ENSDARG00000031100	-0.971916218847422	8.46154527223134	0.00184678801838825	0.0198829515226475
ENSDARG00000092500	1.7309290248376	0.435221895704416	0.00185051817738585	0.0199118679956073
ENSDARG00000038563	-0.81124522952108	4.21222472506759	0.00186132205450603	0.0200168232449331
ENSDARG00000061416	2.92074796919519	0.321629361356358	0.00186757053237032	0.020070674544248
ENSDARG00000062266	-0.780242723833896	5.42335611976675	0.00186843485163058	0.020070674544248
ENSDARG00000094097	-0.995314459141015	3.56602258832535	0.00187097670490548	0.0200816740791085
ENSDARG00000040387	-1.26334038622292	5.28784190383849	0.00187156526137179	0.0200816740791085
ENSDARG00000115335	1.34214309796201	3.8018710821301	0.00187334262877307	0.0200894397653634
ENSDARG00000058821	1.03393428314928	3.58081502783594	0.00187759261329958	0.0201236977840265
ENSDARG00000001712	1.8420758745262	2.46114798419071	0.00188107689950134	0.0201497153049393
ENSDARG00000056376	-3.15515376339979	-0.077938205124616	0.00188901597910874	0.0202159371587089
ENSDARG00000105452	1.15729907702209	2.40110429800374	0.00188937955718357	0.0202159371587089
ENSDARG00000095527	2.45202725920217	0.113752603049548	0.00189570949594769	0.0202647043873058
ENSDARG00000094131	-1.2761474831411	2.35445728394447	0.00189606296884426	0.0202647043873058
ENSDARG00000007199	2.28555680078227	1.76598888669092	0.00189729332163522	0.0202664939852206
ENSDARG00000002002	1.16619209666911	2.74648028250206	0.00190267675767615	0.0203126191145639
ENSDARG00000037559	-0.922749629904365	7.70753544683886	0.00190448210180549	0.0203129793934331
ENSDARG00000102590	-0.805512568363829	4.53746025591678	0.00190484119974083	0.0203129793934331
ENSDARG00000006456	1.03622742523075	6.05639539840208	0.00190985049365349	0.020355013617938
ENSDARG00000030789	-1.02274456748136	6.03974322201019	0.00191305201047309	0.0203777445160281
ENSDARG00000005690	-1.10846325655681	4.45288753270222	0.00191707829192278	0.0204092304813465
ENSDARG00000029356	-1.70772669678752	4.38092686388692	0.00192109340290567	0.0204405624515638
ENSDARG00000058419	0.993925001831401	7.39364518351308	0.00192289860532634	0.0204483590115768
ENSDARG00000117512	2.79621361387527	3.13977150222372	0.00192448900478628	0.0204538639098439
ENSDARG00000069027	0.942634995920369	3.69882487244865	0.00193644227770243	0.0205694400606976
ENSDARG00000012632	-1.18887070346688	3.05505489496932	0.00193921579247714	0.0205834857245604
ENSDARG00000008880	1.98851020150647	4.76391775759405	0.00193992362967615	0.0205834857245604
ENSDARG00000063100	-0.756325803233898	5.41103987919896	0.00194873272548718	0.0206654543252859
ENSDARG00000026840	2.19245339829404	0.0387922051768922	0.00195529720069172	0.0207235418152246
ENSDARG00000077828	-1.11993631041566	3.65388249106586	0.00195905128891905	0.0207517949587887
ENSDARG00000006392	-1.1393850565779	3.542242343269	0.0019602903349781	0.0207533902371058
ENSDARG00000053222	2.0135839519589	2.32723040585061	0.00196226282229741	0.0207627443023001
ENSDARG00000007347	-0.915646062225268	6.32982338076068	0.00196559872629539	0.0207754620560516
ENSDARG00000035560	1.59228759669275	1.37565025905894	0.00196564396859061	0.0207754620560516
ENSDARG00000045277	-1.31195928089318	5.93979678565795	0.00197596682094582	0.0208729968836421
ENSDARG00000043105	-1.14365308451596	2.56008023920037	0.00197916064712355	0.0208914617610651
ENSDARG00000091768	-1.19615626186012	2.92998597445692	0.00197990619406538	0.0208914617610651
ENSDARG00000104111	-0.826969315920651	4.22789594592145	0.00198275128496452	0.0208995734381521
ENSDARG00000042214	1.58495369776817	1.40092399237861	0.0019828671710084	0.0208995734381521
ENSDARG00000101778	-0.790520842150426	5.9149341451235	0.00198777360734891	0.0209216632322305
ENSDARG00000036888	-1.2250367073566	4.11002179459815	0.0019880622486007	0.0209216632322305
ENSDARG00000117626	1.54234876086965	0.231473893710718	0.0019882547740495	0.0209216632322305
ENSDARG00000104173	-0.816707281905951	6.07516464179196	0.00200256951623316	0.0210494941965266
ENSDARG00000092730	-1.70024611417207	7.15013642272869	0.00200346167250122	0.0210494941965266
ENSDARG00000019128	1.0506278313357	3.02481823805775	0.00200371489834246	0.0210494941965266
ENSDARG00000096118	-0.972025811059291	4.43716463954483	0.00200530969341465	0.0210546475354279
ENSDARG00000062220	1.06453399270547	3.75889550187558	0.00201233165638844	0.0211167461157724
ENSDARG00000002732	1.20671672502871	6.35824569710857	0.00201742438978288	0.0211585428162762
ENSDARG00000057248	0.846692032051726	3.86126279284659	0.00203301537510087	0.021310337634441
ENSDARG00000078302	2.0693487190127	0.195817020209217	0.0020349655074986	0.0213190589733383
ENSDARG00000104837	-0.810871637142085	5.225542845829	0.00203733501676748	0.02133216186969
ENSDARG00000026017	0.994013471490922	3.66793867563176	0.0020411893588156	0.0213586246588768
ENSDARG00000026611	1.42745380364092	5.23421377025904	0.00204210273001167	0.0213586246588768
ENSDARG00000091624	-1.38609535455677	2.43718058987247	0.00204467982070002	0.0213730306959205
ENSDARG00000069518	-0.981753085165445	6.17517233401955	0.00204572198143677	0.0213730306959205
ENSDARG00000077764	-2.08066382224461	2.84535458258671	0.002055658646466	0.0214650840154256
ENSDARG00000010432	-1.18250662554892	3.8575806416388	0.00206728898308178	0.0215747121184567
ENSDARG00000114742	1.62704872905667	1.40270334887651	0.00207027635983925	0.0215940696679731
ENSDARG00000105285	0.975224425493414	4.13796993176346	0.00207571735649977	0.0216273255768561
ENSDARG00000103735	-0.846316845199187	7.03885477303711	0.00207573324621843	0.0216273255768561
ENSDARG00000039302	0.719892833207092	4.94215339571388	0.00208082537135012	0.0216685403361729
ENSDARG00000093659	-1.33808958709587	4.28078586099605	0.0020859681117165	0.0217102368919752
ENSDARG00000018989	-0.816649292608714	6.66554806649822	0.00208824494405046	0.0217220765674905
ENSDARG00000039535	1.07243762542561	3.56845959087706	0.00209642595767075	0.0217952855697428
ENSDARG00000018047	-1.20887829845501	1.85854234502672	0.00210183057792282	0.0218395660104929
ENSDARG00000052674	-0.95074345242598	8.00559371200776	0.00211481001944944	0.0219624633120057
ENSDARG00000042252	-0.789133490236363	6.3388820769843	0.00212290162667635	0.0220344939117246
ENSDARG00000019004	-0.841657508378736	5.34092079231399	0.00212421785840282	0.0220361599054225
ENSDARG00000002571	-0.946339722280166	4.743518462666	0.00212703828307708	0.022053419762605
ENSDARG00000024831	0.862042458563907	6.5050909774549	0.00213230101811503	0.022095969300217
ENSDARG00000074248	1.39114063958567	2.21565690738712	0.00213743856100809	0.0221300517338908
ENSDARG00000070607	-0.800417219101974	4.71823978096725	0.00213870353147447	0.0221300517338908
ENSDARG00000100061	1.87649917602215	3.45987235055752	0.00213907197490747	0.0221300517338908
ENSDARG00000096454	-1.19429958652332	4.66904300250236	0.00214342182917368	0.0221593816717379
ENSDARG00000098311	1.030684337353	3.68887494516806	0.00214423135177828	0.0221593816717379
ENSDARG00000038655	1.63034711937975	1.14087275484549	0.00214703563386384	0.0221763425952773
ENSDARG00000033307	1.04215590364802	5.60293986485477	0.00214825549360914	0.0221769288016489
ENSDARG00000103229	1.66590458140335	2.37840592576908	0.00215239323302658	0.0222076200076395
ENSDARG00000069692	1.21215132824826	2.18325205065582	0.00215368433083639	0.022208923275315
ENSDARG00000104358	1.43859923581503	0.780882731307599	0.00216384982648259	0.0222745081522592
ENSDARG00000101019	-1.07733504571697	3.50088356882686	0.00216388442004271	0.0222745081522592
ENSDARG00000111877	-1.14359142723829	3.29340339712559	0.00216420000021496	0.0222745081522592
ENSDARG00000077948	0.894250893008166	4.34205121256044	0.00216471723953093	0.0222745081522592
ENSDARG00000055120	-1.44024858677937	7.6998517116147	0.00216732563135239	0.0222893192087358
ENSDARG00000076269	1.23309356214195	3.73130123369914	0.00217176518354073	0.0223159665308184
ENSDARG00000033411	-1.90945004262698	-0.0863604440993566	0.00217300812358922	0.0223159665308184
ENSDARG00000062561	1.26540146958482	2.51757861792955	0.0021737974539231	0.0223159665308184
ENSDARG00000042470	1.80823267874077	0.477289702252217	0.00217459830147693	0.0223159665308184
ENSDARG00000074790	-0.905865579424325	4.72756413957708	0.00217645140587334	0.0223229687766471
ENSDARG00000090673	1.64991062320226	0.941950043922839	0.00218208158921936	0.0223686826137879
ENSDARG00000023600	-0.984059345818691	3.01006011240397	0.00218520379308176	0.0223886516510962
ENSDARG00000052494	1.40987083430533	3.86756020763377	0.00218667864312489	0.0223917302301086
ENSDARG00000102783	-1.42685687386015	2.00310383703418	0.00218961151175797	0.0223982900639456
ENSDARG00000102706	-5.13782553786439	2.99336868972955	0.00218966867777808	0.0223982900639456
ENSDARG00000002192	-1.24919160916433	3.49733755708683	0.00220071024614264	0.022499164752387
ENSDARG00000043154	-1.04193496638215	7.93691901588654	0.00220204967998921	0.0225007938094075
ENSDARG00000087994	1.2788406727614	1.50483670177015	0.00222118358615559	0.0226841496717882
ENSDARG00000096031	2.31209936902757	1.24682922058311	0.00222580268481908	0.0227191540639429
ENSDARG00000003244	-1.3896537158779	3.39857407044613	0.00222714091371853	0.0227206505092944
ENSDARG00000044074	-0.96142687019012	5.57751377072486	0.00223573550533417	0.0227961330910196
ENSDARG00000061580	1.47062014085058	1.25604834260519	0.00223793794062911	0.0228063937541289
ENSDARG00000051940	-1.06433945792343	4.82954674443271	0.00225002917577529	0.0229173644735616
ENSDARG00000019355	-1.01448597615157	3.47358409925592	0.00226155249466655	0.0230224353528068
ENSDARG00000116815	1.31712454237848	1.84607121076939	0.00227193436916584	0.023106065876708
ENSDARG00000099960	-1.61869698471691	4.62726411729735	0.00227219140498388	0.023106065876708
ENSDARG00000098597	1.49915563557227	2.2727466675338	0.0022744498847559	0.0231167035994887
ENSDARG00000042726	1.43547174675609	1.86010705688879	0.00228178249633909	0.0231788741916342
ENSDARG00000035859	0.933142094432752	5.54628366004386	0.00228629050646944	0.0232123008982177
ENSDARG00000078092	-0.902675134587372	5.29275279206617	0.0022941950951401	0.0232749818235391
ENSDARG00000092483	2.22812384031725	1.84758946833021	0.00229490563949512	0.0232749818235391
ENSDARG00000058082	1.25896785313258	1.6808911341943	0.00229924074139932	0.0233065514174699
ENSDARG00000008592	-0.828409063228419	4.82356426757711	0.0023017636448215	0.0233197276385821
ENSDARG00000006567	-1.18339061303466	2.27721121273048	0.002312584577732	0.0234100084013322
ENSDARG00000031587	-1.5833387967875	4.36267121938075	0.00231537834184732	0.0234100084013322
ENSDARG00000045180	0.850420301868764	4.40091598844577	0.00231630122717071	0.0234100084013322
ENSDARG00000022845	-1.17826866687181	4.4523587380916	0.00231677126276036	0.0234100084013322
ENSDARG00000046090	-1.99652004658582	1.77735209356493	0.00231777660673769	0.0234100084013322
ENSDARG00000074734	0.847727826393542	5.28470615336455	0.00231981977992207	0.0234100084013322
ENSDARG00000101701	1.38670887454633	1.67148149411207	0.00232032249794321	0.0234100084013322
ENSDARG00000028688	-1.06742477924297	3.38385866393731	0.00232328041355102	0.0234100084013322
ENSDARG00000039881	0.868862623943062	6.12353844273921	0.0023233597147702	0.0234100084013322
ENSDARG00000053110	1.67405376671058	0.415149276449089	0.00232414331683115	0.0234100084013322
ENSDARG00000103360	-1.93709848439764	-0.702175243777039	0.00232418030648355	0.0234100084013322
ENSDARG00000008457	-1.1075294212222	3.13255985073713	0.00232881690038495	0.0234373387143352
ENSDARG00000098907	-1.08860997457881	3.53377980096209	0.00232935211956077	0.0234373387143352
ENSDARG00000038683	1.74404094979597	5.67751162648683	0.0023332301762118	0.0234429521442623
ENSDARG00000105237	0.918137274582387	4.58361292710033	0.00233382427398437	0.0234429521442623
ENSDARG00000020607	-0.830206414627793	5.78110136679962	0.00233516500250084	0.0234429521442623
ENSDARG00000032117	-0.758223822975222	5.25540896999575	0.00233517792624257	0.0234429521442623
ENSDARG00000069600	1.37480238435213	1.39333545686709	0.00233605753784541	0.0234429521442623
ENSDARG00000076388	2.80329204012299	5.55087783420281	0.00234252879409697	0.0234874479436839
ENSDARG00000017775	-1.0124895355698	7.05416061186197	0.00234295515754375	0.0234874479436839
ENSDARG00000043209	-0.962718637077744	3.82187195913717	0.002362983586494	0.0236757793188025
ENSDARG00000042623	-0.811243415121454	5.12243638801321	0.0023687183862846	0.0237175633194388
ENSDARG00000004158	1.48004660689034	0.981311035677756	0.00236964169106472	0.0237175633194388
ENSDARG00000057105	-0.965097466233712	4.22725817920491	0.0023738806519951	0.0237475248644232
ENSDARG00000077721	-0.799841399439056	4.57638692078178	0.00237864160342645	0.0237826740705465
ENSDARG00000076801	0.983625952618327	3.10590438858822	0.00238062890893951	0.0237828225778819
ENSDARG00000052300	-1.5403009433864	1.93311254382664	0.00238115111455271	0.0237828225778819
ENSDARG00000029907	1.4723292919557	1.81497060371449	0.00238391573295993	0.0237979692567262
ENSDARG00000076277	1.88440553438752	0.456668975948449	0.00238794725613252	0.0238249619600068
ENSDARG00000114182	2.400609149783	1.01636354036188	0.00239102549808878	0.0238249619600068
ENSDARG00000035821	0.722215840013382	5.77498600674292	0.00239267580133005	0.0238249619600068
ENSDARG00000035909	-1.00095490565162	5.37957255409169	0.0023929491917576	0.0238249619600068
ENSDARG00000095754	1.25516573278367	1.87732781308488	0.00239388659724961	0.0238249619600068
ENSDARG00000078416	1.50668993707287	3.11973397003378	0.0023951376668529	0.0238249619600068
ENSDARG00000098868	-1.36149417554085	2.60343720809996	0.00239536644869844	0.0238249619600068
ENSDARG00000042094	-1.12452200032319	5.12192473259889	0.00239669841803402	0.0238257814059722
ENSDARG00000002609	1.12124980550844	3.18696389708255	0.00240223733599914	0.0238683998361103
ENSDARG00000098426	3.20100383638715	1.11202671774026	0.00240464866407498	0.0238799146239154
ENSDARG00000074084	-0.805115020618448	5.50306355666701	0.00240877800196675	0.0239084696322228
ENSDARG00000090988	-0.998689161048374	3.28753013742	0.00241419732570858	0.0239497920964024
ENSDARG00000059015	1.66763532977462	0.241274900109321	0.00241856492177931	0.0239806434547926
ENSDARG00000103856	-0.894702854831895	4.56261061973202	0.00242346686744206	0.0240167581920571
ENSDARG00000055093	-1.79814909320051	3.29786688433574	0.00242784856038815	0.0240476823381407
ENSDARG00000012399	-0.930756347329032	6.48855575001148	0.00243431757882667	0.0240992384607934
ENSDARG00000018022	-1.32217743355724	4.20784951615726	0.00244231906793779	0.0241659043426933
ENSDARG00000005713	0.835484307612152	3.77708434176111	0.0024493010060526	0.0242224181962681
ENSDARG00000054160	1.55004811266409	5.20562923797786	0.00245501167718128	0.0242663077495155
ENSDARG00000097644	1.80639270619793	0.240296057927827	0.00247091803103167	0.0244108777708191
ENSDARG00000035533	1.74488136103501	0.033225497092186	0.002472559214575	0.0244144415040401
ENSDARG00000069834	1.41788418680736	1.06191539217228	0.00248219423666475	0.0244968931213699
ENSDARG00000090914	1.16724683466756	4.89994173249428	0.00248538349059089	0.0245156787455232
ENSDARG00000096894	-0.939345692035871	3.7427000557525	0.00249070990094292	0.0245555148300303
ENSDARG00000069501	-0.962005957709006	2.91792590439484	0.00250166126003603	0.0246507365607788
ENSDARG00000056618	1.59099394611723	0.40599735415903	0.00250629593033143	0.0246746678658337
ENSDARG00000053431	1.62772889304691	0.412770874643576	0.00250667811696228	0.0246746678658337
ENSDARG00000010276	2.64799262269956	5.08413791753349	0.00251404176775388	0.0247343830679893
ENSDARG00000086272	-0.849628190701538	5.24780628333618	0.00252097701074346	0.0247839975510171
ENSDARG00000018000	-0.888179034203579	4.33397292175498	0.00252168433675844	0.0247839975510171
ENSDARG00000016981	-0.908821670959825	4.14431882848459	0.00252352349371396	0.0247892954428872
ENSDARG00000079234	-3.66836259562024	0.174377849252578	0.00253167181068971	0.0248490720385223
ENSDARG00000068992	-1.06288145483665	10.9278842557567	0.00253221518701678	0.0248490720385223
ENSDARG00000005841	1.04505205667812	5.31584228512194	0.00253683458648457	0.0248815972533443
ENSDARG00000077726	-1.26405084550681	3.96421697460135	0.00254133781193344	0.0249129501594524
ENSDARG00000037283	-0.754537086940836	5.01241798980374	0.00254328185849235	0.0249191958868826
ENSDARG00000022509	1.06412624738467	4.50117696876545	0.00254545626867996	0.0249276911530153
ENSDARG00000078109	-0.851799055658633	4.29781465143273	0.00254871644842765	0.0249372279157422
ENSDARG00000076283	-0.854417841927623	4.25524482155258	0.00254904584925692	0.0249372279157422
ENSDARG00000080630	-1.44350032012827	0.666093115191798	0.00255138273315992	0.0249472895246976
ENSDARG00000058685	1.16296664642545	3.12643504122794	0.00255471595298192	0.0249612402917115
ENSDARG00000019487	-0.715156084236675	4.97701878268679	0.00255681190819849	0.0249612402917115
ENSDARG00000063354	0.988055944971836	4.73530598248586	0.00255754063644698	0.0249612402917115
ENSDARG00000014976	1.21537281784864	3.66994899347577	0.00255804602349632	0.0249612402917115
ENSDARG00000004806	-0.871188629912171	4.90719257540326	0.00256033893301298	0.0249708350055031
ENSDARG00000041576	1.63558158513163	1.58481511064306	0.00256296895472557	0.0249837060632682
ENSDARG00000012860	-1.96659072931968	1.22541438367828	0.00256511456260356	0.0249862365133377
ENSDARG00000045071	-1.50941874758455	5.37402721356819	0.00256584943059292	0.0249862365133377
ENSDARG00000045249	-1.30459371270574	2.83398904550873	0.00256931000756	0.0250071638152867
ENSDARG00000001154	1.74869384252053	-0.026133851565345	0.0025728577750555	0.0250289179576445
ENSDARG00000014246	-0.967710432563972	4.04881245353515	0.00258194502538885	0.0250922466307683
ENSDARG00000044691	-0.874877367923693	3.68449760855741	0.00258262843834812	0.0250922466307683
ENSDARG00000061096	1.58686682461627	2.8536275924009	0.0025833156834425	0.0250922466307683
ENSDARG00000086498	-3.50172437247304	1.56953831447968	0.00258684565848124	0.0251137404125569
ENSDARG00000020053	0.836989344962282	4.17228252100632	0.00259290540561482	0.0251597594752457
ENSDARG00000009939	-0.819434861223877	6.63374603520007	0.00260237075596785	0.0252387605310473
ENSDARG00000035679	-0.747444353844324	5.5360203059081	0.00261071536347411	0.0253047788491493
ENSDARG00000074695	1.12648184566258	3.39334036920123	0.00261183221141899	0.0253047788491493
ENSDARG00000022020	-1.1535634690372	2.91574999646124	0.00261606677270458	0.0253288037454622
ENSDARG00000079585	-1.07917879134155	3.68372375112361	0.00261696876165944	0.0253288037454622
ENSDARG00000101209	0.774983124906439	4.64311090177236	0.00262593820217979	0.0254027213094684
ENSDARG00000090338	-0.82189083297461	4.91804346191214	0.00263982813247352	0.0255241394532822
ENSDARG00000098351	-2.59076640560064	0.24902787738828	0.00264475374810239	0.0255588037075865
ENSDARG00000029204	1.56042169788707	1.79352318536722	0.00264878352892812	0.0255847799118908
ENSDARG00000057456	-0.716550421487397	5.60727504121857	0.00265679777330834	0.0256491965284405
ENSDARG00000110290	2.67004283573596	2.91273759806613	0.00265991967595572	0.0256663403144979
ENSDARG00000043559	-1.00795005340931	3.73469346727705	0.0026642325467893	0.0256949529436679
ENSDARG00000114237	-1.0314093830595	5.25092946701109	0.00267113671120095	0.0257485155068091
ENSDARG00000068820	-0.87468440729697	4.85247347006142	0.00267325178838462	0.0257558826928396
ENSDARG00000035872	-1.27371451120024	5.25975222337865	0.00267540803510518	0.0257597459103205
ENSDARG00000102254	1.16458539963596	4.61890885569273	0.00267635478304636	0.0257597459103205
ENSDARG00000005673	1.11988430611736	3.0026345447675	0.00267911781002663	0.0257644842706183
ENSDARG00000008840	-1.14247727959183	3.86957989091837	0.00267954960448083	0.0257644842706183
ENSDARG00000103143	1.8653608866366	2.88372721762692	0.0026857206592241	0.0258108043394284
ENSDARG00000045351	-1.05668280000578	2.88617593413738	0.00269151927434806	0.0258333694819215
ENSDARG00000027428	-1.53586908098381	2.82174419874925	0.00269187440918727	0.0258333694819215
ENSDARG00000020621	-0.780843154579906	5.73437640797676	0.00269213327532271	0.0258333694819215
ENSDARG00000026835	-1.03603885644992	2.92059000875325	0.00269432733752289	0.0258414181813626
ENSDARG00000057882	-0.888163496007463	7.13734261719311	0.0026957161943142	0.0258417399079884
ENSDARG00000104734	-0.989888980386656	3.81274678629572	0.00270138497317792	0.0258830689867253
ENSDARG00000043732	-0.735118138699661	5.48617449582533	0.00270620745899006	0.0259141327877665
ENSDARG00000104097	1.62742031573326	-0.0550771554722644	0.00270768864146226	0.0259141327877665
ENSDARG00000095339	0.971621615897582	4.18313663759578	0.00270997416514139	0.0259141327877665
ENSDARG00000009640	-0.856591479721384	6.34950166706033	0.00271006350127479	0.0259141327877665
ENSDARG00000027825	-0.956229378108571	6.45955015660095	0.00271576699517622	0.0259544903379981
ENSDARG00000020676	-1.07956169208616	5.2937843826673	0.00271700648841686	0.0259544903379981
ENSDARG00000060668	1.15397742806063	3.17327144758794	0.0027192466386813	0.0259628821530979
ENSDARG00000052097	-1.62387038581793	2.53329389502319	0.00272114002226518	0.0259679563586237
ENSDARG00000078856	-0.77418811476585	4.49206224665505	0.00272956052566651	0.0260352829128981
[truncated: 17,068 more rows]
