# Supplementary material for: Loss-of-function mutations in the melanocortin-2-receptor (mc2r) lead to skin hyperpigmentation in teleost fish
Source: Sci Rep. 2026 Feb 4;16:7261. doi: 10.1038/s41598-026-37998-7 (PMC12923660; doi:10.1038/s41598-026-37998-7)
Supplement: Supplementary file 3 — Supplementary Material 3 [file 41598_2026_37998_MOESM3_ESM.csv]

gene	gene_name	logFC	pvalue	FDR
ENSDARG00000056151	tyrp1b	1.881001436	2.89E-05	0.00097153
ENSDARG00000076844	plin 6	1.459920905	3.20E-06	0.00018083
ENSDARG00000074442	alx4b	1.428775017	2.74E-06	0.000163685
ENSDARG00000042548	tpd52l1	-0.971426957	0.005858387	0.04407711
ENSDARG00000091298	pmela	1.500857204	4.42E-05	0.001343104
ENSDARG00000020143	pah	1.401833416	5.87E-05	0.00163986
ENSDARG00000011076	mreg	0.931860716	0.004511198	0.036685592
ENSDARG00000025912	bscl2l	1.233499395	0.001066989	0.013617318
ENSDARG00000053269	slc2a15b	1.379151349	0.001043135	0.013393578
ENSDARG00000015554	zic2a	1.919358472	0.000224439	0.004310882
ENSDARG00000070991	mlpha	0.991397252	0.000514999	0.008002845
ENSDARG00000052674	csnk1a1	-0.950743452	0.00211481	0.021962463
ENSDARG00000041715	bco2b	-1.5463448	0.000581624	0.008794461
ENSDARG00000012399	adssl	-0.930756347	0.002434318	0.024099238
ENSDARG00000077467	sox10	0.947370018	0.003441257	0.030237074
ENSDARG00000021032	foxd3	1.018845186	0.003974994	0.033640127
ENSDARG00000070818	pax7b	1.503351338	9.77E-05	0.002355225
ENSDARG00000071475	aox5	1.028927879	0.001529511	0.017557605
ENSDARG00000039077	tyr	1.936852065	5.19E-08	7.17E-06
